# Supplementary material for: Proteins involved in embryo-maternal interaction around the signalling of maternal recognition of pregnancy in the horse
Source: Sci Rep. 2018 Mar 27;8:5249. doi: 10.1038/s41598-018-23537-6 (PMC5869742; doi:10.1038/s41598-018-23537-6)
Supplement: Supplementary file 1 — , 2, 3, 4 [file 41598_2018_23537_MOESM1_ESM.xlsx]

## Sheet: S1 all UF
Proteins involved in embryo-maternal interaction around maternal recognition of pregnancy in the horse
Katrien Smits, Sander Willems, Katleen Van Steendam, Margot Van De Velde, Valérie De Lange, Cyrillus Ververs, Kim Roels, Jan Govaere, Filip Van Nieuwerburgh, Luc Peelman, Dieter Deforce, Ann Van Soom
Supplementary File 1: All proteins identified in equine uterine fluid 13 days after ovulation						Normalized abundance
						Pregnant															Oil												Control															QC
Accession	Gene Symbol	Peptide count	Unique peptides	Confidence score	Description	151119_KVS_KatrienSmits_P1R1c	151119_KVS_KatrienSmits_P1R2c	151119_KVS_KatrienSmits_P1R3c	151119_KVS_KatrienSmits_P2R1c	151119_KVS_KatrienSmits_P2R2c	151119_KVS_KatrienSmits_P2R3c	151119_KVS_KatrienSmits_P3R1c	151119_KVS_KatrienSmits_P3R2c	151119_KVS_KatrienSmits_P3R3c	151119_KVS_KatrienSmits_P4R1c	151119_KVS_KatrienSmits_P4R2c	151119_KVS_KatrienSmits_P4R3c	151119_KVS_KatrienSmits_P5R1c	151119_KVS_KatrienSmits_P5R2c	151119_KVS_KatrienSmits_P5R3c	151119_KVS_KatrienSmits_O1R1c	151119_KVS_KatrienSmits_O1R2c	151119_KVS_KatrienSmits_O1R3c	151119_KVS_KatrienSmits_O2R1c	151119_KVS_KatrienSmits_O2R2c	151119_KVS_KatrienSmits_O2R3c	151119_KVS_KatrienSmits_O3R1c	151119_KVS_KatrienSmits_O3R2c	151119_KVS_KatrienSmits_O3R3c	151119_KVS_KatrienSmits_O4R1c	151119_KVS_KatrienSmits_O4R2c	151119_KVS_KatrienSmits_O4R3c	151119_KVS_KatrienSmits_C1R1c	151119_KVS_KatrienSmits_C1R2c	151119_KVS_KatrienSmits_C1R3c	151119_KVS_KatrienSmits_C2R1c	151119_KVS_KatrienSmits_C2R2c	151119_KVS_KatrienSmits_C2R3c	151119_KVS_KatrienSmits_C3R1c	151119_KVS_KatrienSmits_C3R2c	151119_KVS_KatrienSmits_C3R3c	151119_KVS_KatrienSmits_C5R1c	151119_KVS_KatrienSmits_C5R2c	151119_KVS_KatrienSmits_C5R3c	151119_KVS_KatrienSmits_C4R1c	151119_KVS_KatrienSmits_C4R2c	151119_KVS_KatrienSmits_C4R3c	151119_KVS_KatrienSmits_QC1c	151119_KVS_KatrienSmits_QC2c
F6TSN2	CTBS	5	2	23.4783	Uncharacterized protein OS=Equus caballus GN=CTBS PE=3 SV=1	106.4060490751	132.0489576961	137.6529597552	308.1251292319	285.7570281368	295.7081403006	39.6031663126	54.3682531497	50.9634057189	13.2892500682	28.2095076485	15.8045302644	64.8004431363	72.3844037045	91.1999480143	0	0.64780988	0	3.7358604146	0.2926590006	0	0	3.8471012714	0	0	3.0945662748	1.8397817893	10.1755551414	2.4703373345	0.4609680383	0.653062737	0.9901230077	0.4395705855	15.3189150451	25.9745082402	9.3008135134	1.3720722248	0.7189842352	0	0.39577384	1.1913651011	0.8340084066	0.5504728457	0
F6V4C7	MUT	7	4	32.0303	Uncharacterized protein OS=Equus caballus GN=MUT PE=4 SV=1	264.9277339192	365.7402697359	409.1373295848	419.9571290078	439.9710254366	587.9321281235	295.6289729775	402.8744903532	401.7068422474	363.5266641335	346.8285707744	406.6305406422	825.0145976403	927.1157145537	940.9838949567	712.2546790162	762.0686242515	732.1656563321	536.9526522683	576.7954019609	465.5875575465	669.3299951857	710.0983632136	672.3056586464	362.041111173	316.5538778731	547.1443471052	458.5443606786	611.5052916744	709.1286790418	715.926715012	719.0665576537	745.2429477215	516.5158497364	771.950787895	1146.8961442569	666.5329909534	541.6205048076	688.5255948265	462.5312669796	487.1380739378	456.4717856879	111.43215909	84.5314347453
F7AUT7	TIGAR	4	1	18.5828	Kinesin-like protein OS=Equus caballus PE=3 SV=1	511.8084541096	422.2926250611	372.114496318	889.2759806439	875.8593638143	868.4848155789	729.4178597837	944.8811643505	762.4427433595	797.3928666998	634.2565488068	484.5351922622	2281.0147100328	1725.1321443808	1323.5583178819	724.4065159948	583.8495901391	488.8111307989	743.0760992715	645.157003156	565.7860122744	1886.6162122858	1424.8613912024	1122.1960167174	1716.5631680598	1443.2298250219	937.032919932	845.873673131	1022.0472675747	910.5503466799	928.6684258422	729.2562813387	941.0804127669	2100.3320585896	2169.7249094369	1802.3869289544	957.7453380735	848.1510613263	662.6171173343	1473.3363282771	1149.6784753631	981.7723149699	117.4843083901	107.871720582
F6R8P9;F6RM27	TTLL7	10	4	50.3333	Uncharacterized protein OS=Equus caballus GN=TTLL7 PE=4 SV=1	625.5557628372	602.508014125	861.4898385528	1046.0985690553	958.4916294155	1293.5307543849	508.204675169	650.6980859588	565.8629955607	339.6725584108	277.663213938	375.8204586929	204.3708653089	248.3469086113	364.4580162647	1504.9279088562	1635.6451564201	1726.4581694721	1247.5910320087	1319.1163321752	1263.6607805801	2394.0151232896	2293.638037339	2206.5884952875	1103.2825249086	1150.6500464866	1295.4344892836	1748.2339564157	1445.1782026968	1583.8758971892	1899.2642073535	1666.1863641947	2373.3550712279	3749.4809651695	4134.6896521986	3666.6481597558	2363.2828715849	3739.2374397886	3450.1350577166	1345.4924152365	1807.2548101844	1695.4230169021	617.5448090287	466.8704522237
F6Z0C6;F6WHS3	HNRNPD	7	2	39.4476	Uncharacterized protein OS=Equus caballus GN=HNRNPD PE=4 SV=1	146.7674630295	103.6107268484	145.0612417037	145.2810082574	151.923973136	145.1874351105	147.314787812	150.0338145914	156.2938954382	197.0521323073	197.2107297084	192.3350834383	114.6346173758	150.7019758012	132.4902467242	14.2631920342	3.9653102739	6.7264738238	42.0811158219	51.0201415667	69.6658321658	3.7263404433	19.2659685495	13.5048117443	24.0897575418	42.1838352547	34.1206312682	37.1716185392	71.9344398397	47.0354878929	78.6741696611	82.5624548781	95.6225329333	114.3997386355	175.1694771564	223.8163965002	81.0448636895	88.9602240262	70.1262479717	168.5949839382	186.0457729211	210.4812299622	52.7997160269	62.5967281792
F6VIV2	HINT1	5	3	27.1003	Uncharacterized protein OS=Equus caballus GN=HINT1 PE=4 SV=1	164.7498488181	98.884116759	67.6426836443	90.6894668243	58.482195048	39.4458107404	205.1311756504	114.2226461251	109.224176816	276.0145593909	155.9243100272	156.6631245953	74.4850739974	33.5030621845	34.6066072454	7.1735211032	1.9038557306	3.024830338	31.3148433387	14.5579237119	10.4934808314	4.0909029418	6.3788999255	3.9162790248	83.9322648224	45.6655940592	44.7137629439	33.1900618144	17.3644241201	21.5797037953	34.0724997842	22.9089880673	12.591838614	53.2605057844	41.1956841548	25.8136933399	32.2790619566	46.3121140436	22.4872883514	124.2625893626	96.1628661366	98.9623364447	3.8011844884	3.2427373967
F6YZ44	HNRNPA1	2	2	10.0054	Uncharacterized protein OS=Equus caballus GN=HNRNPA1 PE=4 SV=1	96.0452290183	53.9803868261	50.4697676742	91.7207056483	96.7991421561	116.7396822643	114.6368754544	111.933424536	106.7770327778	83.9272191863	59.8290620334	55.407833802	127.8822777274	104.0865579949	81.6410837711	6.5918280538	10.7797341231	3.2218059283	40.6887458326	20.8571833525	25.1497317113	0	5.4523288435	0	6.4900614494	34.0996591821	15.1174518045	61.9363676616	57.9047966502	67.4752925238	137.5920296516	127.6472637355	147.0616277447	45.4551023701	73.2570958866	86.3825747999	67.442515804	66.9820416692	56.3513161942	146.3589701887	131.6927519186	114.8487941474	40.7555659337	38.9019924035
F7DUB1;F6PVA7	RASEF	10	3	52.3295	Uncharacterized protein OS=Equus caballus GN=RASEF PE=4 SV=1	265.761885283	199.6082448209	214.6325938439	117.9848403428	120.7277556001	129.8330237383	158.9432722585	148.3571610534	138.8936167525	80.7147478559	78.0480656463	77.5197147998	80.9019153868	67.1196402006	105.7992136357	35.7925435408	34.2301916838	38.6094272395	32.7103946069	31.0821552785	23.7701887539	20.7024682508	26.8136475547	27.5944104937	64.9810047489	88.4564265543	49.1921285304	53.9910540284	82.9815015701	108.4337382094	99.8375665568	83.0433260053	94.6242700162	236.2220881282	265.2920565112	220.0513438108	225.6084988802	170.1652234536	196.1649354842	130.1239462482	134.8007911014	126.7820311358	89.2806938104	96.5565523932
F6U860	SPA17	5	3	30.6725	Sperm surface protein Sp17 OS=Equus caballus GN=SPA17 PE=4 SV=1	124.175112931	170.2813167682	140.4048065019	199.2881545759	249.810908651	230.6142160116	128.0844575276	119.9272634751	138.2500509132	204.4289397112	216.7715358723	184.0510983147	88.2327796188	83.9215341985	90.859244824	348.409737101	383.5912104755	353.0447704452	283.845256039	282.4677784492	262.629465661	164.5876551328	180.4783660992	194.8535048657	251.2354353987	247.5033806789	272.3784995733	85.267570104	124.2164101176	120.2286088512	66.9874321404	93.3819021073	79.2493329822	114.654535044	138.6834923718	138.9454114945	110.8406007405	58.2869574317	69.3342455863	96.4352815571	93.2306486416	121.0355995843	154.3594828063	223.333073829
F6WJB5	PSMC1	1	1	4.3479	Uncharacterized protein OS=Equus caballus GN=PSMC1 PE=3 SV=1	90.2272457908	151.947417683	149.3580251762	56.7318688315	72.5466661359	112.3031209143	123.7349112731	157.618844558	162.3479172577	139.0344571357	166.3769924894	87.372812457	40.7991811045	29.071164435	52.2217740363	0.220381202	2.3950690551	0.7625208357	8.9352457203	13.9833466614	0	0	0	0	57.87087173	44.0389103118	45.4908221147	60.8054011092	45.2079611165	50.2036973319	19.5596553588	15.6117384118	45.4187696715	44.8424554105	35.1747005216	85.5441800822	92.5880535636	55.4723972416	78.566730991	79.1493553419	67.2342149868	69.3472766183	37.0834281091	60.8963571629
F6UA86	AHSA1	8	5	45.8475	Uncharacterized protein OS=Equus caballus GN=AHSA1 PE=4 SV=1	161.5902587131	217.4767367424	205.7718659736	42.940973494	60.8868940071	125.5975268272	297.9924701831	400.0594120657	378.3264929823	485.9069670805	427.3555948751	588.1610435895	116.421812715	84.1256569491	158.8706460075	48.8750047036	65.8100784847	47.7755251156	49.1861953825	61.991232459	77.8423042132	28.4682836716	24.6678876798	27.7953415367	134.1681721236	118.0282233937	133.3790802126	37.3117046764	46.7885422624	26.0845563522	28.3080148606	4.8646347753	45.1309602474	55.3255031446	39.5248467762	41.6876942072	12.2941099663	25.7350792777	31.0637969003	34.1729961571	42.5996567084	28.9385725039	135.4549084997	97.2292287805
F6WSA6	GSS	7	2	34.7072	Glutathione synthetase OS=Equus caballus GN=GSS PE=3 SV=1	304.2711823617	238.116652974	207.7488750142	332.2516720026	305.324783927	280.3867727311	266.4871569252	278.9373505204	210.4299545576	294.1799806957	286.4592197916	321.4834307963	291.7173563568	327.9315366114	263.4682020021	152.8586164505	143.6356880561	122.5443911047	362.4943732799	396.7433893018	363.6031238065	356.3406977045	327.8670351578	307.4373181957	478.8320859499	520.5000458109	496.9835036431	300.3554250616	273.0214596862	249.1212369848	114.5174981768	121.5206037496	119.4030685852	481.3405892312	473.0067124147	342.0237092888	145.1865822142	172.8909384596	109.1888310156	195.1799743556	256.2070810067	195.093801856	40.9479206201	48.3805919937
F6QS41;F7BQS9	MROH2A	5	3	18.879	Uncharacterized protein OS=Equus caballus GN=MROH2A PE=4 SV=1	696.2019837207	723.3674520992	751.9855451201	827.4809056396	797.1440157958	765.7009341198	444.1086741879	579.7136291412	498.0792384622	975.0837394708	1073.7520386377	868.4839433535	946.8128504822	1198.8922091458	1131.3636606567	1837.4302987574	1817.3233936563	2111.0610590825	1062.6015288437	1438.0273940952	1314.111675052	1193.884106576	1322.2866773025	1306.8145867531	2156.4987817558	1862.1229492087	2432.6492571741	1118.9400985796	1193.6677602089	1230.2328084055	1593.6124280512	1814.5120397408	1297.564505981	1179.8270118863	1197.4720500299	1109.0816347726	1405.4011759231	1570.7076318478	1568.6047313693	2634.3580008642	2664.8453544672	2365.3827687593	1740.9579869402	1570.6592083891
F6VP61	SERPINB10	13	6	71.3091	Uncharacterized protein OS=Equus caballus GN=SERPINB10 PE=3 SV=1	101.1717249751	114.2012906824	110.8796343738	217.8953304672	310.710917392	271.93428822	119.7297980145	127.8493991427	124.7341647889	280.5461612531	263.3123342816	326.0569900493	228.5864677801	311.1893183163	295.303972024	556.0562933098	536.9703049551	543.7155458542	443.3773348938	586.9004737609	482.8950234758	624.6058795949	637.2056712708	579.8992690819	460.4995637535	616.5684928599	484.6328943746	102.549183617	142.4567193034	166.3720367313	249.3680282045	404.3993997512	321.2964830035	388.5961957362	368.1401143588	395.893127795	341.0818016661	396.420352285	311.0017907213	352.0453443949	344.1268171851	352.0278808279	185.8552650985	182.9318445162
P07339		8	3	39.0992	Cathepsin D OS=Homo sapiens GN=CTSD PE=1 SV=1	239.6248444966	172.0402556872	169.7943402853	108.6326627528	137.1005516415	115.0574584525	110.3602616467	146.0256596979	128.4322180361	71.3484207269	86.032979683	100.3478456779	40.6291829504	60.6402786504	56.2877552313	7.7273752462	1.8251109323	0	9.416292595	7.3854313831	1.1165407164	7.0981063992	11.1188130757	6.9295494323	33.7454407275	57.7918178437	79.7014785409	158.9786263143	190.9630172256	210.7404697982	40.2527740433	74.3090435213	77.912849648	1295.1767376813	836.7548799952	1378.5251963622	32.7488709005	75.1845603756	49.1721204299	125.237673104	170.7471736491	161.411889185	73.5193843129	35.7043861229
F6XM13	APOD	5	2	27.8363	Uncharacterized protein OS=Equus caballus GN=APOD PE=3 SV=1	246.3461236665	201.0779117184	155.0474292363	292.2705994351	308.3501796178	364.4498937606	157.0520796928	152.0315955179	152.866864034	277.0644895116	257.9559452989	281.4691242526	167.6199147795	163.2793863692	160.4931080599	126.6318663279	142.0169775923	143.3614707132	218.0101135002	250.5698773795	250.7452149289	68.4069423516	66.6616869699	81.4120942802	170.7436168719	186.8235736123	139.2657248738	239.1025278695	244.679721744	219.0398729151	387.6656245037	433.2004122793	373.4682321645	335.6546330603	444.7586127867	367.9375726719	794.2822937595	695.4096413329	638.5003527717	485.7944373909	516.9054889405	528.490790169	263.8232960424	258.9866166739
F6QBZ9	LOC100069318	1	1	6.0835	Uncharacterized protein OS=Equus caballus GN=LOC100069318 PE=3 SV=1	243.9977164953	277.9095092035	221.9421604491	222.6166393937	228.8156294305	227.2654891837	335.965346583	337.7032538242	328.6035944853	218.4115887072	255.7464555531	241.4066413138	172.3308173999	130.795285711	206.0631959085	17.6000958363	18.4917218329	30.3415786721	110.9763807874	101.8786859855	103.0062822946	70.9148974721	50.8972091467	86.2656876365	130.9109258654	166.8470828831	201.3865612008	244.9051101671	167.2599795095	236.9862309102	151.2570591878	208.6816263146	178.2330996539	159.1604707901	204.1574116569	130.2300002584	133.5574843035	148.8127825628	160.6363371875	187.7612897423	189.6630603651	172.6803699951	321.0750425998	264.89630998
F6YZ13	S100A13	10	3	67.3061	Uncharacterized protein OS=Equus caballus GN=S100A13 PE=4 SV=1	1431.7414599843	1256.3054863133	1203.6440408524	1128.2554697451	1090.2240855575	1097.8715134447	1239.7427012424	1286.2395606162	1197.9679228635	966.9844774881	1010.5636205358	939.316615745	1008.6965178991	1106.6315846184	971.8377324775	785.6689361296	714.1982539437	744.0135166958	788.1551326708	780.2828427312	709.74979047	341.1102095017	323.251272879	299.829745082	725.1977532027	740.3024035344	764.2733783849	832.6416090722	722.6963275943	737.8640716006	854.2719281097	913.2233939427	773.2386120364	727.5205723573	821.5100699033	797.4663500432	883.7411029809	871.6103777796	761.8387390945	785.8070939704	859.8600155927	771.6145473716	844.959639945	950.1172098434
F7CSE2	TPH1	1	1	5.2757	Uncharacterized protein OS=Equus caballus GN=TPH1 PE=4 SV=1	406.3865363565	278.6147568825	236.7453268496	278.962479974	213.9710382933	166.8946031248	189.9511378779	157.9464578043	139.3774138464	239.788570292	207.5148747584	185.6355640399	535.7740386515	418.9999884563	364.6531893781	100.5661474617	91.6396788782	96.892544906	513.2757265553	391.6036045366	442.8408821638	476.2978285181	324.6803917813	321.2825131116	594.5309294	392.8996551116	210.5640508515	374.5657336529	247.4119338774	184.0813992893	134.076066695	97.4988525113	97.1360116589	533.8594229798	529.1787955531	358.5683584088	274.5404891046	149.9952843052	122.2283231666	182.1711995539	189.9706609979	177.0409292456	90.7737085737	53.9886299898
F6PUX2	MSN	35	8	200.1379	Uncharacterized protein OS=Equus caballus GN=MSN PE=4 SV=1	622.9338102536	516.3933374208	493.2785061127	458.4270445543	526.1925952915	453.4882776298	256.2273913954	237.1769000773	229.0932239418	239.5297076124	224.187221148	180.7483072825	880.2252197204	842.5195170959	774.9334662738	746.2682837895	710.2266670527	742.976523479	427.039928927	455.3876410824	449.5432118007	209.1916272652	202.3563634722	178.8194823698	287.0083347172	242.1211421597	246.7254151352	1462.7938989793	1273.6429872436	1240.6786501432	980.7749454684	1102.2671670405	866.219075057	1211.8412984859	1410.4543723775	1140.9611358767	1550.9045699207	1413.5180286322	1351.2225998667	627.4892603574	659.6737147144	636.237086563	821.7832807212	899.1075269452
F7DZ82;F6QE51;F6QKI3;F6R8E4;F6UEZ6;F6UWF5;F7DZI2	ACTN1	35	15	201.526	Uncharacterized protein OS=Equus caballus GN=ACTN1 PE=4 SV=1	488.9970680089	551.4242347538	593.4776022216	559.3243740929	572.8071679318	648.6645590065	415.875435678	350.1893293153	366.6120501335	280.3259480316	234.364803494	291.4861131552	170.2132037577	117.0538387148	142.19858274	69.1164635381	86.0989932942	139.6407942678	93.4193678474	96.1573715771	103.8188225352	103.5708290684	128.3803321242	186.1710538496	188.3807980972	217.7658527235	165.6298216351	784.5642971016	771.1089828201	717.169985986	236.830575281	215.2572071726	310.8918442014	350.1389080353	365.6746849952	410.1807733869	1128.3452625942	877.7116630779	795.1207780605	269.2361886158	226.6034275067	265.1480845058	135.2157385946	144.8033218144
F7ANR3	PSMA3	11	3	55.4267	Proteasome subunit alpha type OS=Equus caballus GN=PSMA3 PE=3 SV=1	37.2984707094	63.9121292878	77.9927442428	28.3643405027	39.8539294698	44.5599894179	42.7571781373	69.8256938645	102.1158704484	50.7382292411	90.3462218784	61.6877210239	19.4668597115	7.1615446883	18.2259678864	3.3498991956	4.2816557065	1.2855207768	15.1414380045	8.0433051955	11.8465859741	0	0	1.9515150711	5.435062907	3.9163583457	29.8158945182	7.6360484963	13.4635345814	17.9085363348	9.820975061	15.65183273	10.2488852766	17.2877244049	6.1735228033	26.8258950542	19.3426339343	16.9561440841	23.914678907	34.0365323385	37.8863118737	38.880063593	12.2194974838	18.8589250642
F6XU23	KDM5A	5	1	28.8127	Uncharacterized protein OS=Equus caballus GN=KDM5A PE=4 SV=1	733.7657752053	704.1680297815	749.4211305787	834.1198157501	759.3342187842	836.2552519885	647.0871634235	603.9152396615	619.0722500297	440.1423313982	426.1201363405	468.0881053834	756.3742000347	718.9030166292	809.8003591605	1024.2194469775	1052.2639529777	1070.9470449682	978.8574901748	1048.561119231	1092.7397229373	1486.5376716854	1462.2058217657	1516.4758140524	761.6250073948	769.6750252448	894.9138994069	943.5686804161	914.9699361005	996.5467138483	748.868879875	736.4579110498	690.7312518709	1057.2087431329	1055.5197990007	1160.0616773748	828.2541489774	708.6341402475	850.4458767872	654.1341801504	662.6525410021	633.8801866824	1250.5966974134	1312.0715896611
F7D2D9	BLVRB	5	3	42.2174	Uncharacterized protein OS=Equus caballus GN=BLVRB PE=4 SV=1	199.5139663401	232.6903052249	283.7292404246	188.4359789378	247.4370014993	294.2471871809	264.661763206	316.6334598796	310.577699823	238.4056606226	216.6386463301	219.0225734212	340.6353117381	302.0717997068	430.3683407214	344.0317512201	501.5835019505	534.5519349297	430.0872219395	498.2754413724	618.1115796918	606.6219391505	621.1955618366	696.525774161	322.3801465234	324.6451943026	319.0702421486	214.5201747438	265.3423863089	357.4884225254	290.8105091186	292.2587162889	344.6088683581	348.9521571639	346.9660163969	339.398734028	330.3038415641	306.7994703055	397.1787699073	324.2971092135	305.4766943007	304.9488170389	394.0257350064	419.0615573742
F7AMX0	GPD1L	6	2	30.8628	Glycerol-3-phosphate dehydrogenase [NAD(+)] OS=Equus caballus GN=GPD1L PE=3 SV=1	80.5618638711	70.800402984	80.8909185357	21.8219224271	41.3014221959	57.7007954326	119.8292571344	129.3558210829	147.9362048044	127.6022449296	115.6910930939	96.7587509438	8.1702770867	12.2999144598	16.5664000231	0.9358421705	1.1029470155	0	0	4.3034144286	8.8146778303	0	0.7277627478	0	18.8272806977	45.3704089217	35.7601063863	21.7901598449	11.814660894	32.0680244801	8.0967362648	12.561468822	19.2112779425	7.4741100078	37.0870252203	8.0528337703	8.3072075406	17.6945451898	17.4994870586	59.2029823769	46.3165587229	45.4048901227	43.9139219649	56.559650523
F7CS04	TPM1	3	1	15.8817	Uncharacterized protein OS=Equus caballus GN=TPM1 PE=3 SV=1	108.9802257092	170.2720928961	170.6745427465	199.3236464875	207.4446803609	251.4629342854	201.2291455394	184.2798620311	194.2192262434	197.1747881337	183.9887541786	202.385334341	212.8587534603	158.1529732478	242.0238989518	81.8015795086	73.8967993682	68.0876662636	113.2556910373	122.5691727231	128.0474133757	61.714325946	77.9593492878	65.1434233157	145.0972172498	129.1520583871	152.5389469624	88.1094912876	135.6472206241	113.3576066765	110.1349879631	113.6677566166	146.317742239	181.1300490528	153.8377494928	186.3867857497	116.9411496527	113.1473979803	110.6226511754	172.1871436872	172.4750368367	159.039203898	161.7765928278	174.892252649
F6RI26	ALDH9A1	22	8	118.2099	Uncharacterized protein OS=Equus caballus GN=ALDH9A1 PE=3 SV=1	772.2148362853	732.3474550749	792.539806112	608.6450297312	545.6134538746	566.9583620056	706.0000072318	595.3717439592	650.7549470201	521.9635228323	498.4074852434	480.5168203614	431.9193264273	468.2703532351	537.2604253216	147.2476474869	109.3135671276	116.985547332	276.8408407776	221.0549429701	268.7716928869	34.8206844288	42.0183497249	47.2489778183	390.5634427665	380.3980192993	428.7669921236	529.2431634497	550.4705898361	542.9118815988	448.9123613968	447.8233902524	413.7570078212	200.8757549799	242.7734041352	239.433381709	573.0584201476	588.8906959336	636.8953787855	470.7985796354	490.1980252723	464.0771151972	509.5156086755	524.1300987581
F6RBE2	GAPDHS	13	2	84.7635	Glyceraldehyde-3-phosphate dehydrogenase OS=Equus caballus GN=GAPDHS PE=3 SV=1	120.78358965	117.3692907892	133.7895802565	99.3572375259	101.0042885811	107.5814477581	134.5179123128	123.497945041	126.4549772865	186.4975122721	202.031463901	184.3865425465	252.490807095	270.0907318409	268.1338851997	834.0078634284	926.9238684792	855.2212596377	468.3531344812	441.4023217632	418.2475481196	337.7850345091	397.02309833	431.4690752147	198.3626380121	226.0529083005	202.4193148227	165.5100730562	180.2431059769	171.4401969889	281.5931669165	293.5378854879	296.0193394044	295.3341682275	250.4860765188	295.4167599036	187.9717673906	174.0626529115	171.8385024308	174.945287374	174.6787022993	162.6199253681	308.8662749282	260.2694310302
F6ZUT4	AGR2	8	2	55.4221	Uncharacterized protein OS=Equus caballus GN=AGR2 PE=4 SV=1	333.9697985207	275.6202502908	178.340005483	410.556294109	337.4749778591	310.0606617798	441.5220708564	302.8595564634	306.8968789703	880.7705680771	580.2602217725	625.0392782542	361.1446337259	297.350877897	235.5173339229	401.2701165007	281.6269363673	217.8718442972	633.9969473139	666.5966623237	658.1010172743	486.5679214705	543.3461024025	441.5496785639	460.6423974527	408.9331451063	435.3955340124	280.0967288424	180.9971289839	189.2251316974	206.2193025586	227.2788440716	155.3622616252	356.3878191244	232.3357814699	212.8146111262	163.4474171762	129.6263869443	96.6796834225	255.3703253413	185.4056442517	165.3511315581	529.5804745922	506.492451151
F6T471	GNPDA1	14	4	84.7593	Glucosamine-6-phosphate isomerase OS=Equus caballus GN=GNPDA1 PE=3 SV=1	264.8812583387	213.1170036968	225.7916170419	176.3632195509	158.6267331077	133.3497122879	321.9812150263	280.9880361998	247.8448031409	290.8336259595	301.4699296228	272.3258924983	170.639143928	162.8843009835	139.0022135691	92.5107797461	72.1143180322	79.7954316014	106.5764379584	67.235311822	62.4185819393	33.8013918109	38.4404417938	31.4121135791	191.678954727	151.8445600215	133.3625811243	125.65716494	142.8840746759	154.1203559335	98.8586146054	128.0100118114	132.1633151966	112.9837145779	163.581773238	111.9731751477	246.4184017812	169.177889815	208.9774694636	222.797273565	236.5282510568	201.5181527791	128.3381858211	156.4613487894
F7BPE9	DPP4	9	5	41.1552	Uncharacterized protein OS=Equus caballus GN=DPP4 PE=4 SV=1	66.1151975352	142.1733493076	123.8293291339	70.574944306	88.6841819469	115.1727485767	91.7931745063	89.5254069126	104.0125881443	41.1322984169	51.3694960095	51.6873262308	71.4036393195	72.0749553946	69.711496776	38.521403013	36.7377356834	29.8723142789	23.4336146047	21.5371448511	34.1634935454	15.4420405963	19.4606352925	24.4292398693	35.0814766644	14.562155137	35.8268939043	54.5187798873	79.7113536855	78.3529923874	17.9382971652	42.9306583858	54.7275653145	334.2167544633	341.7415726643	320.2153756359	100.4806822474	143.1575142137	111.6583530416	128.9642252695	152.5075481537	138.2846648139	74.1979467444	92.4082469725
F6X8Q2	EIF3H	56	27	376.0705	Uncharacterized protein OS=Equus caballus PE=4 SV=1	2302.9563317163	2150.8667833074	2011.0236419417	2018.8232736204	1845.5173791802	1685.186150077	1591.6333470208	1395.8541526111	1380.147951102	1777.4085565134	1717.5046819585	1513.7433219107	2415.0880153578	2508.7200388949	2059.7172894745	2214.9155038466	2608.5431553933	2449.6322692741	3885.2977114235	3726.5098012806	3194.852854411	2742.1773807743	2453.4934745194	2595.7278697878	2065.8370802662	2232.870312737	1794.3845800886	2439.1050662662	2242.7133668686	2355.875531339	2369.0797600946	1654.5196598832	2150.1829306362	2595.3943458802	2401.2190456885	2393.0583240225	2076.9583365831	1875.0764605618	1991.5831557033	1770.0159332115	1776.6429945814	1568.0747155972	1448.2047323709	1326.1840019841
F6R089	ASRGL1	2	2	9.0158	Uncharacterized protein OS=Equus caballus GN=ASRGL1 PE=4 SV=1	38.9544882483	42.8728423497	37.1768440395	38.893615448	33.0511957854	45.6089288063	73.1132517973	67.5821423963	58.4342149091	109.0911041803	90.3032333224	98.7286844798	31.5060130435	16.608868731	31.1021412944	1.5229925616	0	0	9.309975507	3.4542497584	2.6683879562	0	0	0	18.4916239457	7.7849843846	38.6219031035	0	0	0	0	0	3.1678284649	5.0354848839	5.125534398	0	0.1231806075	5.1522554548	2.6219033472	45.3207137689	47.8528095641	42.5965071162	10.6298106564	31.3209688085
F6ZB53	APEX1	3	1	16.7484	DNA-(apurinic or apyrimidinic site) lyase OS=Equus caballus GN=APEX1 PE=3 SV=1	86.7746533478	141.2352469426	129.1865496647	83.4148086807	135.5641228371	174.4540516861	209.2168885658	225.2285808148	212.7635897051	218.7763879944	233.7234432559	258.8735870801	81.647494662	96.0654169224	32.2448860805	45.7882059216	20.7327497352	20.6779550626	15.039485312	43.7319287084	61.9714966971	3.9951630624	2.3147892469	0	68.943179713	61.9503802397	41.2608716099	98.7507455817	93.772075416	46.6575984575	98.725682854	109.7620642621	139.267193398	174.1158177128	177.9826899727	190.0849846022	149.554819875	121.2077298642	171.5469530187	222.8986309445	222.1231120008	256.3261969231	141.3161152713	168.1833848471
F6Y014	CAPZB	17	5	99.6478	Uncharacterized protein OS=Equus caballus GN=CAPZB PE=4 SV=1	1152.1810481831	896.0900428779	837.8276905888	413.9143214805	372.4583686033	382.8237036062	833.661755509	644.2044876799	704.6933461024	956.8008601348	846.1223309231	764.516805434	1323.0011915987	1289.5695682918	1595.1316033819	2828.9401342661	2842.1396141965	3127.2507545724	3292.1049208476	3002.7150820444	2772.6775910116	2465.6929496497	2155.2480591197	2268.5566012233	1792.8781985777	1549.294512118	773.4576131022	1018.1053938684	946.1790245671	1023.0207481658	1612.6083019545	1392.3958190551	1316.795613128	407.1712723611	326.6358711975	269.4906447213	785.0701560863	619.6837842015	671.3234644252	954.0027167152	861.1686669676	757.8404156915	1487.8683116516	1547.0992492869
F6ZXQ2;F6W8W3;F6YIA9	KRT19	31	1	179.579	Uncharacterized protein OS=Equus caballus GN=KRT19 PE=3 SV=1	61.9919471514	75.1439742357	75.5482713234	122.1372640528	133.4216036306	141.7576780018	117.500349965	106.5762102235	117.3009146135	49.0591473289	52.5399765955	44.2001206219	115.7901928985	123.7956018492	142.4937314432	22.7266372951	19.636480273	20.4941916084	74.1176557629	87.630365389	93.503281218	16.7505580477	16.5329371131	11.666193837	45.6284820441	45.4408277383	56.2882029884	70.1325003008	75.4235686664	74.2657607059	193.9993831946	194.030886215	204.111350589	108.2344697757	118.8849941072	116.6809090415	93.878503805	88.0658259658	96.2876622081	94.4345383723	100.4419243984	108.7321274574	118.4209463284	123.1496376902
F6W683	GMDS	6	4	32.2978	Uncharacterized protein OS=Equus caballus GN=GMDS PE=3 SV=1	115.7502075431	93.6843017419	84.1754153882	103.3127413569	104.52309198	104.9676316114	108.2673126292	115.2794185119	102.4523741804	158.1199122097	157.0245844292	135.76705856	81.3214440794	83.8381593994	77.0122794629	29.7037681276	23.5168940235	26.3795709191	36.6643911362	39.0570243034	43.4366334678	15.0067241878	11.2273078584	13.5759873456	86.7033318608	71.0314617656	114.9824436871	35.6231290134	54.5216149699	56.9213703059	39.8077563874	41.9475893561	44.7655305728	57.0946922235	52.6975944983	63.4234135702	30.049352978	51.7093089384	54.966409969	78.9525165305	82.6908618818	86.3953569504	58.0022640591	83.6207447146
F7B5A3	FYTTD1	5	2	21.9809	Uncharacterized protein OS=Equus caballus GN=FYTTD1 PE=4 SV=1	219.9731618816	218.8265713584	243.6490355113	112.8214668083	118.2007005598	118.2045376201	137.066754095	148.0408789794	132.7931219587	72.963029331	81.9094044892	65.4847237521	181.3885386106	168.3674314762	218.0177986377	20.5496227622	11.3016603359	13.6446001278	61.279919109	76.4025746058	71.2633130894	8.0044486125	6.572961616	3.1721815115	14.5130117463	50.1304966673	50.4477130849	169.7744875578	193.0551670121	224.8548922932	50.3064521467	60.8674817166	43.0816534751	32.3375316157	50.0245113741	38.6863152697	293.6155780033	284.054106314	296.3745289227	112.4365071669	113.9140640786	108.5303579511	75.043219982	130.7932429849
F6UG99	NCS1	4	2	22.2022	Uncharacterized protein OS=Equus caballus GN=NCS1 PE=4 SV=1	52.6329562382	67.9989604085	65.0638365903	42.8799376177	37.6743576335	47.3430193955	60.2063960033	82.1202791442	76.3881200466	74.314298565	56.7371477725	66.9498577158	4.7029622892	6.0331351819	4.8707053222	9.4189191531	7.2848661676	3.565281601	1.6879381305	0	2.3018278421	4.432783005	4.3494381379	5.8932091925	10.1313919099	20.2401543297	0	3.210934454	10.3003302102	11.6711504014	2.8536647035	3.1381205177	5.9851770269	3.9512799891	0	0	4.5738997716	0	5.8342893344	22.3301983439	34.5484075577	36.1553283777	0	0
F7C0E6	PLS1	19	5	116.9964	Uncharacterized protein OS=Equus caballus GN=PLS1 PE=4 SV=1	72.7025515531	76.8647932789	96.7171463139	104.0802727257	104.149707053	143.3618637578	124.6891570022	120.7163895378	143.0175161989	119.0631038649	106.4834881012	110.4874436171	121.0581135805	116.8333583556	141.7558959552	1525.6144252731	1115.2677306622	1338.9315467507	293.6505265564	309.722587674	302.7551128767	291.5593399105	268.7101725104	339.1477792029	134.6230240914	129.219165134	140.7440027802	227.7053032519	219.2081621644	302.7038129075	409.1266777152	353.7020689932	401.1926627311	328.6964449881	267.5007075698	285.1335236457	372.2679530239	321.1947483951	491.7686383044	167.6903998738	172.113874241	183.8008844927	122.6989254682	136.6072709099
F6RUZ6	FGA	43	27	317.8292	Fibrinogen alpha chain OS=Equus caballus GN=FGA PE=4 SV=1	480.459358733	470.0449451693	458.8340057451	1725.9890073829	1562.023868692	1577.2690083952	803.1620653938	814.5709097134	780.411177614	976.270228921	981.5103246459	906.4550053044	2104.0653153899	1925.4090974141	2025.5034843582	11780.257900234	11168.3166169726	11127.0222571182	1662.3166133153	1552.9917896917	1546.6699040028	10076.3176327417	8975.1287755508	9788.2598492301	2451.3377211682	2551.0019774726	2584.6875990829	1052.6146863229	963.0575482912	1049.4463683853	2070.5760055823	2010.8625025525	1845.4366419994	341.5548487256	389.3469988923	377.7099175506	726.5367367505	686.6066018671	714.0291283052	2095.8303123862	1900.8328532597	1857.0405893709	3081.8813737246	2748.1903108602
F6UU86	CACNB1	32	2	182.3218	Uncharacterized protein OS=Equus caballus PE=3 SV=1	228.0551745136	255.824404047	240.8353893447	395.4599821699	413.8203467356	443.340247912	343.3383748799	313.7838180686	344.992894785	154.7275506941	162.0546413064	144.3719978724	376.2238509614	403.8598157873	442.8828105215	75.7654878253	56.0269079378	64.520158464	207.9836166566	227.599783509	242.4577224326	60.7301760278	62.7416398947	45.878638114	194.1565412568	174.167352894	223.202780403	201.5062823092	211.0763287671	190.9992452011	531.4833358105	536.1209067089	540.5840798453	390.3298961478	381.6006941504	409.1753196488	285.9306156042	288.2556645653	277.158794213	274.0932196648	283.3316107581	319.6614786777	372.6885871582	377.1405645375
F6YDZ0	SERPINB5	3	1	21.0033	Uncharacterized protein OS=Equus caballus GN=SERPINB5 PE=3 SV=1	2917.2166762869	2731.8004563702	3357.3874217499	2812.604056597	2180.8136117913	2632.2801609842	2344.4066214865	2571.0270179837	2618.206319137	3568.699558219	3018.6897722587	2946.2608549309	5018.2449990794	4925.9364910076	5635.0756089257	10493.5850407345	12027.2507059985	14162.0405082389	11781.6346380119	9484.5206103317	11406.1838964355	5652.9884344776	6731.2427646008	6001.4659840754	4510.9498809497	4314.5739488795	4635.5312879186	3786.7233164629	3745.2216839017	4777.6842974462	7872.1774207545	6677.8742272166	6533.8621189748	2008.5757388339	2339.8333032078	2379.881692952	3941.2537779063	3863.0892541619	4110.616716869	3183.9088456313	3797.2658860048	3788.9876964925	4656.2973616157	4814.104468202
F6TY61	DDAH2	5	2	30.9408	Uncharacterized protein OS=Equus caballus GN=DDAH2 PE=4 SV=1	147.5447912622	156.6228373888	136.4532144707	104.6186312505	106.1532125096	121.621871076	128.4118052802	147.6550075534	134.0671536559	134.9618377551	149.0025334729	151.7358923234	71.8249369399	61.5495302666	127.1981604746	37.8792151006	5.8093996585	6.1089020324	37.445200773	52.9354619189	54.4396049303	6.1502566348	6.7000527602	4.4147901777	71.9295597038	83.6198747383	90.1882538619	57.6081993495	59.5032780039	45.6596827587	50.1168040774	37.9995475386	51.1522163971	30.2522472672	62.2090458354	49.4205219285	57.7579137654	61.9350743414	54.1657414586	97.8100647722	102.2182938936	103.3641497711	106.7697443649	86.0006166528
F6RI47	A2M	109	3	986.4815	Uncharacterized protein OS=Equus caballus GN=A2M PE=4 SV=1	6787.7651587029	7119.3647261797	7792.0557604463	8677.8808281163	8274.7345652094	8779.055581706	4801.3718466216	4880.3830130563	5245.060190268	5550.0865079703	5624.5975935523	5086.2286757335	10733.8140395121	10624.5577336669	12182.6508204099	18371.6007705422	20239.690597411	23980.3215276634	14611.7974015141	14923.1191686198	15427.2106895916	18656.6606921826	18425.9797468549	20093.2698531431	11105.1441463924	11843.2643013883	10809.9042735138	10082.0231664823	10378.9086595535	12751.5852014921	13137.868258029	13664.9633728399	13262.7682144932	8111.6788190088	8396.3417537898	10157.989718778	26150.1567011706	23064.6679803251	27079.0950876662	8554.5399296303	9107.8296238895	8255.6410102437	12960.0834991223	13139.8991627466
F6R942	A2M	121	12	954.6104	Uncharacterized protein OS=Equus caballus GN=A2M PE=4 SV=1	1949.6585455337	2044.9043171994	2238.122231019	2492.5589082833	2376.7626869646	2521.6194633137	1379.1042312429	1401.7987105348	1506.5454067283	1594.1585095709	1615.5604248325	1460.9240258508	3083.0872575891	3051.7054278757	3499.2385157597	5276.8985962185	5813.4724477917	6887.8986968353	4196.9654228451	4286.3867757435	4431.177633797	5358.7767253554	5292.517939756	5771.4158284728	3189.7448833563	3401.7560879534	3104.942753689	2895.8725240513	2981.1473273301	3662.6542721965	3773.6068529891	3925.005062985	3809.4820286564	2329.9279745746	2411.6920766637	2917.6924948952	7511.1432536986	6624.8943468649	7777.963425163	2457.1315428508	2616.0536557034	2371.2784205333	3722.5415072731	3774.1901923718
F7BH96	CAND1	23	8	114.3536	Uncharacterized protein OS=Equus caballus GN=CAND1 PE=4 SV=1	235.4981200997	277.298885964	281.4702175964	282.214575683	329.1435792419	244.6352510365	207.4943271901	234.3831854283	209.5146103299	289.1774547361	299.2077555016	291.7196437209	252.1164553026	223.6148056525	274.5230546444	281.1084042688	286.1243597227	313.9424281607	267.598166533	254.1416408092	234.3715750443	132.5310897587	118.9193671563	136.045047739	253.5928128276	249.9420573918	284.4134329237	260.3302653952	236.9079274225	304.742408915	360.2929852628	386.1277047921	330.9049534057	650.1025393727	528.1550150837	472.3509349854	477.5948097468	418.7676514047	438.4761694368	427.7946732352	452.072035385	403.4765772347	390.0782726459	377.5953054936
F7BAB4	TPD52	4	2	22.2684	Uncharacterized protein OS=Equus caballus GN=TPD52 PE=4 SV=1	166.4162934003	186.2034067343	262.0816007354	122.6563135998	191.2792822424	196.3784279718	215.2755798558	288.1213101844	298.2168013232	307.6392631428	322.8440921896	355.8605126035	250.6749440517	295.1184278473	266.7565239499	34.5237292229	56.0964816926	55.3758412322	70.429138637	73.9971235602	87.8983294807	152.7509626927	168.4925573789	167.1596171715	104.0922561522	86.1131943487	102.1565222932	76.8702321558	81.27181458	111.7669747231	102.9333697317	135.1407364553	153.6396352401	44.0111134914	85.9011132624	92.5098078844	92.0519677284	141.0682632855	123.1884408926	230.8205793348	287.1652140131	274.2979229207	108.9581486335	91.4824845941
F6Y623;F6Y6H8;F6YSS2	MTSS1	6	2	37.7336	Uncharacterized protein OS=Equus caballus GN=MTSS1 PE=4 SV=1	4440.2016391694	3842.2813546312	4134.9124799583	3131.8307754589	3215.0191075974	2834.458824656	2365.1736044764	2243.5683281332	2091.3305155926	1324.2270106062	1231.4012694441	1302.1055293383	1824.2669115991	1522.7415167276	1463.6488217602	983.3140563334	880.61172342	884.6555363926	1430.2130904337	1228.0850523303	1314.7831630131	507.9502382687	439.2528458351	395.4837771552	1589.7959160307	1634.1938420137	1878.6374341538	3049.1707851335	2839.8552985827	3377.3456434872	2472.7497121724	2153.0761360499	2021.3570450552	2673.8255790517	2936.3986063771	2663.8436370924	5083.5325032859	4654.6978671922	4178.5461508383	1739.2453445752	1742.6628407387	1674.7098557533	2567.3400517716	2684.5828142808
F6VVU1;F6YMX5	MOB1A	2	2	10.4224	Uncharacterized protein OS=Equus caballus GN=MOB1A PE=4 SV=1	129.6263972111	115.5119579191	101.2445702738	66.6140970009	58.0324443851	79.5079985762	103.366297352	111.4007224851	112.9934316843	169.2210610481	174.6259151339	177.4922311989	54.9840876805	42.9256621606	64.2904122478	4.3205917399	7.9628497092	1.3101294106	9.7722220091	31.7812334161	25.5988999936	5.8971091487	3.1594292832	3.3237646142	55.6950182606	64.6041995193	73.6753980854	11.2044820877	28.5331380883	9.6256095879	18.0079308615	17.2161118951	31.6857651472	10.2063173993	21.2020956119	17.7274114592	26.6995649777	20.5464369847	19.6587219923	68.1210181799	98.8293144628	81.0758477273	38.5911147443	37.5714950126
F6T225;F6T9N3	TMEM201	12	8	62.3311	Uncharacterized protein OS=Equus caballus GN=TMEM201 PE=4 SV=1	1926.8095177077	2127.5601563648	1968.8315455581	4627.924091212	4529.5772267424	4382.5204221285	2082.6160314669	1952.2181388403	1991.1256320866	3290.3474257344	3142.5834256143	3093.2773151849	1984.1637550982	1857.5985253807	1922.2621881463	3341.421619146	3522.853064698	3255.8173893312	12095.5494766886	11353.9331853947	10222.2682857041	16917.2182975811	14898.7097440082	16661.6975872098	7062.6864705436	8846.7975908714	6707.0302169867	2989.2628072581	3135.0897293896	3030.3987193026	5957.3052030189	5916.4991488931	5422.3121003954	1035.2711086209	1079.498060894	1190.1152558835	3791.7709433917	3447.3712897494	3439.5599700946	1411.3390658201	1469.4731580856	1390.0433236688	4793.6790223392	3972.4337511766
P10599		5	2	36.4791	Thioredoxin OS=Homo sapiens GN=TXN PE=1 SV=3	9.3730228593	24.7114165227	30.5827479992	16.7922325513	23.2865827815	26.9928331396	130.8326464684	127.5985909877	121.1846712784	18.8417918846	25.77969937	24.3758594174	49.5340085193	83.7523083782	72.3501713581	1.8019395708	3.7485005312	1.0324965747	7.0753412047	4.2544120329	15.1569257059	2.0077335514	2.0948551286	7.6331019262	15.2858306988	21.2326775383	11.8083921197	4.08987033	10.3221367884	6.1635947377	17.5558008169	20.6500983799	19.8639203908	28.6444574051	20.853629081	42.8642733154	19.7127537868	15.9941076971	12.0946249364	16.1822976284	9.0410285033	13.4248559551	22.0281183363	23.3485270359
F7BKA2	PDXK	7	3	43.4974	Uncharacterized protein OS=Equus caballus GN=PDXK PE=4 SV=1	221.2225993103	141.2189480225	126.8835127661	70.5299626112	86.7206445112	79.4437998741	257.2913064391	134.3214982809	158.1693326053	270.0181770106	194.1860848313	186.2668420771	54.6007502192	19.9569774286	36.7424441737	8.1901457119	4.1520534445	2.972530753	19.9256565745	13.7508714015	15.8026226209	0	1.1337727105	2.1651942706	39.3980041492	44.5896919084	55.2031359238	62.0252152285	48.079645668	55.3665950507	12.9077743375	15.2667409829	16.3495948172	21.0901689572	5.1800795434	10.8620715575	39.2220182523	38.2531802964	47.3952965257	152.9460980932	118.0667943579	97.9930210306	19.0204004263	32.5374660828
F7C9B0	SNX2	5	2	28.9981	Uncharacterized protein OS=Equus caballus GN=SNX2 PE=4 SV=1	266.235226039	301.6994768598	336.6719648309	355.0451002698	411.040722911	344.7262886392	368.1799105674	395.3607961883	396.1305612629	488.846520531	451.1978428068	417.3723983333	280.5519480003	286.0007559374	277.5578497974	82.8818432564	119.237377517	144.8298162994	217.8636865305	187.0545881378	177.2297380372	132.3525902765	168.3258763131	156.1261723184	333.9049486099	340.0473739814	332.7314459405	246.9256035143	243.0778571937	262.9934688057	311.4726796501	265.6027601549	284.9927209055	239.4821133758	262.4325206945	311.7745594875	273.4133909537	287.6557575874	312.0408469889	227.0551538372	241.9994484525	263.3718809522	223.2909717653	269.2307594929
F6VTZ7	CFAP58	6	5	37.1319	Uncharacterized protein OS=Equus caballus GN=CFAP58 PE=4 SV=1	906.8971866837	859.8925738559	748.5163914025	1487.4544079207	1360.9507273472	1327.6231380294	1369.9403089678	1295.4998090369	1347.0845842375	484.5713415266	481.5750385714	533.8547998256	1190.6675261825	1148.0441252727	1264.5200277224	8655.0002204201	8514.6289093481	7807.7849887786	2130.2918303141	2218.0262550814	2115.9381268193	7084.5059241716	6838.175542162	7208.2495024162	1062.3631790234	1159.3529283487	1290.8244193162	2424.3494811228	2279.3321245631	2116.7503164949	2621.1073515894	2652.1651680101	2402.878516083	2478.2836740381	2246.9330693389	2404.4277285445	1199.7802414694	1242.7617620236	1204.8121440802	1205.9980749948	1349.5574699718	1301.526185002	3401.2355392498	3277.6687609998
F7BND9	S100A11	5	3	27.3134	Protein S100 OS=Equus caballus GN=S100A11 PE=3 SV=1	325.9948631339	212.7385538979	206.545448935	265.675122971	185.8588909402	199.8984369146	533.6335008873	323.8357997888	282.9890860294	702.7525275869	360.3131646988	369.5928922919	364.1790272728	230.8101306326	166.8428041261	201.2447105848	106.2377675537	101.1223759074	130.5121834823	81.2745802641	71.5397573523	258.1520776897	135.3442126086	107.1207491505	208.808971503	97.230118705	111.9242276203	176.4907933489	113.6836588179	86.1288438422	230.6287629983	183.0385065522	138.4269145826	318.6134904178	214.7400475011	159.6982626817	170.8941092827	112.9276461838	90.5433168592	161.9264379032	110.1028455223	89.9053445721	181.0580665529	137.9301465393
F6SDQ8	UBE4A	5	2	29.1831	Uncharacterized protein OS=Equus caballus GN=UBE4A PE=4 SV=1	202.3341858799	162.7623926931	133.1736088253	131.1424061164	185.7618082653	158.1211746521	130.951531674	147.9505946203	136.1673259705	185.2827367109	218.0735521669	185.7877998086	193.8890082079	271.8460593851	190.1776336627	76.9775228682	53.6484666957	45.1446336034	178.7955687176	243.6134497065	238.2042082083	130.7650871379	202.6106497031	143.6974067389	180.2031879364	247.1215016365	177.2729492368	134.3120234239	123.2896292502	137.5955788357	79.2595895116	110.8782054711	85.8018398995	235.7892952091	332.3427254533	227.2117197659	96.5281019057	174.5022540091	108.8499749513	76.6543872192	142.7013456531	101.7838697125	81.1569797994	26.8611771432
F6VPL4	NIT2	7	3	34.643	Uncharacterized protein OS=Equus caballus GN=NIT2 PE=4 SV=1	106.9956626458	114.919148505	111.3151368399	92.1766998141	135.212269185	113.5219478867	117.0151189365	122.7058912803	129.5143552693	102.5272603875	98.9649832906	99.6159329232	64.4465674445	58.9042481448	48.6481090376	0	0	0	2.9982574293	18.27795811	14.0525425187	0	0	0	50.9768879911	82.830376095	68.133036878	0	16.4901922272	2.7124896939	5.8210553969	6.3313860011	10.4289506277	12.4075541664	11.8506988777	13.1034040721	4.101391959	21.0211373092	21.2453766682	65.1921110607	58.0665578999	62.4440373886	21.1132909863	41.733068766
F6Q892	SERPINB9	26	12	206.5008	Uncharacterized protein OS=Equus caballus GN=SERPINB9 PE=3 SV=1	588.5132246681	693.5225772582	699.9583159263	470.4245511437	537.3466666875	562.9316264529	859.9958329967	755.5246641004	881.8497352695	437.40563741	420.1466893018	445.9785082921	275.1377605392	272.462865351	327.1190717373	71.5644334779	76.5020318255	76.4997009179	322.4051399123	371.8791379672	352.8490564249	87.9963945569	97.8685714091	87.0819613926	386.0469665983	357.3615115228	379.251636017	414.9489349436	457.311261118	535.1090991963	304.7748232896	287.3654256822	356.0139880091	344.2733328527	445.0628002279	521.8528296161	346.3857650703	337.7034466865	375.9382311645	376.5556739147	386.3753328569	401.4353713759	514.3679012378	498.0116764054
F6WKL7;F6T650;F6XTV3;F6YKZ7	SUPT16H	33	15	202.4967	Uncharacterized protein OS=Equus caballus PE=3 SV=1	11625.6347418891	8382.7161650698	6895.7590804311	7603.7053193854	7698.6626212969	7311.5534761982	4501.6700896707	3728.1647634337	3707.9285485786	5982.5407932706	6006.2222669701	5238.8766930153	6591.5642318563	7921.5578831067	5739.6627260374	14361.296767921	15474.5009326	14200.4409515907	21234.0904321425	24484.4339462348	20236.2478635685	11939.8117571648	11272.1673524529	11373.4549800531	6558.2066694898	7166.4166919495	6551.4264419146	8669.0620746888	8905.726078523	8422.3150673072	7925.8273515261	8441.3565721284	7246.9871879486	3818.5793396352	3562.4746413151	3529.9359412714	6584.9919080396	7300.0673729284	7021.9194376694	4991.5673664214	5703.2501754096	5055.8574105351	5112.2716878415	4397.2110737442
F6XA04	YWHAE	24	11	187.3792	Uncharacterized protein OS=Equus caballus GN=YWHAE PE=3 SV=1	4479.4808061602	4139.4476082266	3933.9323036044	3036.3096996266	3052.8924146989	2780.755369675	3085.0036488056	2793.9148286722	2658.0845737325	3817.7428425396	3752.3410572166	3317.7259519891	3642.190138891	3896.4631329075	3771.9630495419	1149.3719352966	1088.4021507333	1155.4867793988	1961.6026697692	2137.5809607233	1976.2716934263	765.8537831318	746.8713734256	810.5529690827	4053.8007921334	4302.0721635753	4130.7218082737	1679.5988505683	1733.8876762049	1862.8702400184	1261.9195702675	1270.9831682124	1135.2394308554	1445.7515381903	1455.1016700288	1381.8730015039	1956.8205436415	2004.6605602382	2060.4247410449	1938.7645852517	2081.7465627845	1920.7499231726	3167.4296809569	3153.4745277483
F6YYD2	GBF1	5	1	26.1709	Uncharacterized protein OS=Equus caballus GN=GBF1 PE=4 SV=1	33.1247528091	15.7396466084	20.0407270166	13.9014941066	19.9185284054	29.0751563638	80.8846952732	75.2821630405	76.7195920505	41.4733122906	36.6044989559	37.2821742336	41.2883731412	27.9336790906	19.6265933861	3.9677262915	9.0238730908	8.0503512678	5.4367875161	14.6749115183	9.5297044142	6.8709624765	4.4676270233	6.3725493297	6.4533370991	8.9784411762	4.7057060985	7.9767973937	13.2032155575	8.0241818903	18.5088036604	7.8123839622	24.7154958425	9.0874891372	7.4339770623	11.5091479799	56.543579228	65.5396906116	40.8815613741	29.819313238	21.4914297632	31.2620411453	32.2629652384	17.6493040613
F6SQ49	SMS	11	7	71.7849	Uncharacterized protein OS=Equus caballus GN=SMS PE=4 SV=1	465.9732394924	514.5039203451	444.6332604861	295.6392022149	280.5424998375	292.8173056366	576.5858161797	569.7034456088	513.8028991967	652.298034749	586.2863060901	674.0116731401	366.309906163	371.7475602172	357.3368188095	70.1955995811	83.7774171769	72.7106664223	231.1265012249	293.7135477015	240.4313266223	90.0621628522	121.0683401512	112.2823989571	416.0720621685	374.8602040911	361.9238766441	222.1269033191	237.1071915231	236.2132012462	166.0034771024	213.4236538745	183.3355033752	270.8480434319	287.7736081115	301.3752928522	144.3497159996	195.5105200549	167.4226149289	323.9435960381	313.0224009988	262.3204874498	238.7018171477	199.2669970693
F6WC66	DPYSL3	9	1	55.3563	Uncharacterized protein OS=Equus caballus GN=DPYSL3 PE=4 SV=1	0.5505231939	2.6629399905	1.2848726931	17.3163640035	24.935290813	15.0003020522	39.4677458689	49.3057268063	43.1355516347	40.7239333289	34.2933862271	39.6450435047	2.7478795708	2.8572477886	3.5370639325	0	0	0.0283974452	0.4559912025	0.0816487547	0.2390576581	0	0	0	11.0975387091	12.3998967688	5.6263443298	0.1423897372	0.2384976881	0.5714166657	3.9704167147	1.9392695469	0.5397877226	0.0553152179	0.0696985383	0.1774620839	0.5934633187	0.4654070848	0.7513130107	1.7602350603	0.5445619662	2.0381281253	7.2306534377	0.713013659
F6RH25	DCPS	3	3	14.6955	Uncharacterized protein OS=Equus caballus GN=DCPS PE=4 SV=1	139.3395764598	136.0675745186	128.8430468356	120.1109918388	126.4984597134	142.470920025	181.3901353411	171.9029024417	177.1571530076	326.6186269903	290.2659110625	326.0434778112	30.0622302932	36.2917767459	57.6182715739	58.7020250277	67.3045704924	69.1107792198	58.5844255803	81.6731952651	82.1679172895	33.233276736	42.5622480988	51.535425711	80.1373647295	78.8262402871	109.0243957254	50.7739457278	57.3733324734	57.6572769024	35.6819139053	32.238007531	34.774488675	28.8572453784	22.5375659382	42.8760770213	40.3381887412	48.3589120792	38.5923140374	96.3997140453	54.5984736506	74.9275503067	122.3092642379	135.7730361425
F7CQ86	LOC100050034	10	8	76.7225	Uncharacterized protein OS=Equus caballus GN=LOC100050034 PE=4 SV=1	181.6588932785	193.5086729309	149.4018735875	228.1039076155	181.8304564928	193.0472057542	145.7832867777	146.0185523023	159.6801034264	172.6666187781	190.982956644	207.1044158016	151.6671654414	158.6700961107	168.3230764218	344.3476691816	375.8066051864	363.6862599104	244.342005105	239.0350775816	237.3553263683	3186.2537467244	2951.5647526173	3107.1210406422	379.9805967704	383.9609044598	405.188650181	226.9512743731	142.3442983506	165.6951394507	137.0015535783	154.7755398131	129.6953292047	273.5661145369	305.6617499495	298.9501094136	209.8602290406	134.8990504266	165.7135948137	161.1383687745	145.6928956472	141.6849291513	500.0800342936	439.52885133
F6Z0A9	RAC1	7	2	42.5426	Uncharacterized protein OS=Equus caballus GN=RAC1 PE=4 SV=1	141.1027075692	125.3782240674	129.9999927169	79.1547023285	125.8448823497	103.1175414285	244.3544277764	184.5343966181	184.647098569	305.4787967594	263.0031421582	323.6115888192	269.6997197517	357.1181466551	340.5042758791	8.9179727824	24.2773621623	20.5909309669	7.6036061042	29.4357091735	23.167273409	111.2495347843	104.090395657	140.7385935379	144.1543810888	114.273727879	104.0768776137	23.9887905014	17.8695633679	17.490053928	25.2524953045	56.1051781632	53.7499078693	47.2914560428	42.9885985589	16.4600611223	69.0944899975	49.8391622597	57.7118684243	181.0795656658	150.1087033738	129.2083627283	72.0600298803	17.9853938877
F7BCH1	INHBA	19	8	114.7531	Inhibin beta A chain OS=Equus caballus GN=INHBA PE=3 SV=1	179.2631340974	152.9753026758	170.0382696478	282.0352695414	301.2155504912	281.5430071405	171.2845801191	154.9199262061	169.8391834844	141.2128334294	141.4281592314	150.5765100836	295.1158298586	281.6639088812	307.8801314458	431.1196358516	444.2762386983	476.4946389104	244.139537816	198.8149612869	245.2175907878	224.2492311056	233.4647457235	271.020570031	142.3690002755	134.7979547745	158.1253070619	372.0328129376	346.9692535571	360.5795557606	642.848933358	621.1849052399	676.2997237772	617.0121217974	558.5372623091	584.8599108341	1177.3781594029	1268.6581558254	1292.5295964148	216.303371493	237.1340771814	229.874732776	431.778423062	431.7060229768
O77691	S100A6	3	1	23.1942	Protein S100-A6 OS=Equus caballus GN=S100A6 PE=3 SV=1	5592.7663852538	3591.7018732553	2670.6189669815	6823.4529455428	4553.8183926058	3598.5745910048	6302.2291157076	4437.6114042708	3732.2000931009	3925.9539557283	2995.7451682032	2663.632226299	5369.1153855852	4067.6092703938	2838.9460933351	1429.9783849136	969.742297832	843.3854174082	3433.5020936933	2695.5513937182	2116.5516757022	790.6498292044	647.835155049	620.3174433848	3688.9913275557	3044.4071887053	1831.8626469538	2091.9843301164	1352.6353122054	1155.8163559982	3902.5672718003	3294.1488659461	2567.8826196679	2415.6647896224	1872.7400764268	1662.4574642448	4593.079518123	3634.0556094639	3409.388791975	2783.4844217978	2367.7921669896	1909.1284370212	2541.4809647281	1331.3855227186
F6SRP7	CAP1	30	14	196.4819	Adenylyl cyclase-associated protein OS=Equus caballus GN=CAP1 PE=3 SV=1	3396.8943543517	3169.49421122	2786.5413308669	1938.5500641665	1720.2044435379	1578.7395126283	1839.0252086303	2043.0793879194	2154.9340115684	1310.844549761	1255.310025596	1182.166374429	1377.922774733	1697.0529960427	1453.2390493324	4725.5590684978	4766.3206601303	4195.7084041283	1241.4602149629	1104.1527782331	1000.9977733069	985.0208925969	1044.7394726508	985.5489323863	834.1623589248	564.9138801529	803.5011992562	3394.797683149	2880.6765943149	2674.0426790437	2854.3949349124	2656.6866028724	2250.5286515001	4274.4971674579	5271.777633862	5080.6227354659	2763.3203768356	3560.7924687103	3574.2466287245	7262.4272515684	8186.2586130134	7632.5457081604	956.7628024277	1050.6676128204
F7A8H8;F7A8T2	RRAGB	2	1	9.7138	Uncharacterized protein OS=Equus caballus GN=RRAGB PE=4 SV=1	143.7604890752	70.2050431835	63.3618948498	78.5534960846	57.9136866141	41.7357478214	155.3983723508	153.6992235423	106.0957303845	264.5542763064	246.2257720081	179.6463863112	90.1884197854	83.4467990824	70.726791016	13.2021086642	7.2954584941	6.4987044969	78.0258121009	73.0626185408	43.7376566678	40.7934153556	7.5491687942	14.992668267	62.6661385605	222.2197110606	93.3156898708	7.24203325	38.6383445632	24.4967277401	14.8752443823	33.7600512118	47.1859512475	9.7348120112	12.2274633646	20.733155829	80.1786902038	76.182928939	67.5092647057	122.7463163116	137.359061364	103.2121335581	19.3222881493	15.5238545139
F7CKH3;F7CVL4	ALDH1A1	50	27	419.2392	Retinal dehydrogenase 1 OS=Equus caballus GN=ALDH1A1 PE=3 SV=1	8487.7188442296	7498.9770592139	6888.9840786692	2747.5291522603	2769.3183142971	2584.2052798561	10681.9575681766	10718.8074341805	10313.9252929705	6451.4320528226	6410.1091317295	6168.4270018414	3748.7519289774	4295.6520237639	3978.3437730892	833.1128114621	716.1682514478	758.5762216958	1500.1202282333	1929.6938165535	1648.716304386	421.7410678419	502.7995918143	428.5234856992	4550.5001934623	4223.8619322028	4482.9421773013	3179.2635205825	3043.954451993	3579.2428138576	1471.0612814334	1732.5497256177	1422.676512415	4294.1459519087	4527.9546743346	4405.7241090737	8484.0412685543	9199.6611718673	8176.9858414993	4451.6447813057	4743.4884449494	4019.6839137392	4868.2513860639	4659.6879481039
F6YXA5	STRN4	4	1	16.4569	Uncharacterized protein OS=Equus caballus GN=STRN4 PE=4 SV=1	0	0	0	19.6069718698	5.4737279067	0	0	0	0	0	0	2.913792285	0	0	0	0	0	0	157.0615436096	22.0501811327	13.5130203889	403.5899860603	116.6401948523	132.6542641192	88.7350123935	18.586205103	10.9785294033	3.8108478615	4.2371935213	0	0	0	5.2940894892	0	0	0	0	0	0	0	0	0	0	0
F6QME0	WDR36	23	4	165.69	Uncharacterized protein OS=Equus caballus PE=4 SV=1	471.7239380185	177.5692537318	149.8098852967	562.4200691916	276.4873486654	247.4815370338	287.5951401549	133.5455076967	156.8927493835	182.7364185955	142.8414434231	216.7302795126	347.0811772965	309.1252663591	210.3744714321	59.5589033383	58.7367913894	61.3202874424	177.22054564	140.5635584188	108.771757958	52.3384520792	59.4972506037	50.3771816376	310.9240446152	146.9154640142	113.3176288954	67.5573333301	51.2404274751	32.6351060149	89.0231913599	61.5891745481	87.6628077817	317.0487606767	173.6983847033	136.0256262982	83.7883421472	62.731711969	58.6454192491	119.4312953985	120.3606675823	134.2888534455	120.1154698523	70.143189152
F6WIP4	LCN1	1	1	5.164	Uncharacterized protein OS=Equus caballus GN=LCN1 PE=4 SV=1	269.3550500371	242.1884537425	184.4673215582	101.6418721543	83.276776019	63.1115814447	285.7139427929	251.2414562342	269.2471327433	222.7958737683	208.9686043214	228.2131673717	33.8908324842	26.0311201276	41.2898079716	0	7.2028344966	0	0	18.1991963396	16.6952210427	32.1789035623	63.458306332	33.2024798606	121.5966747618	110.6315526078	106.6173506488	577.9356693529	511.2191087315	527.9222809917	134.359202978	126.100990747	116.0723497683	2397.3567586043	2452.211849839	2246.4605643116	69.7559533667	97.3328515376	77.4438481859	217.8543695446	263.1214676746	226.4366135919	256.6016440154	308.500759376
Q9GKX8	HSP90AB1	51	14	422.3134	Heat shock protein HSP 90-beta OS=Equus caballus GN=HSP90AB1 PE=2 SV=3	1103.8926381003	982.7685666351	950.1681041149	561.0755732803	501.0700302063	499.8766084997	958.5281241282	904.7964861771	964.7648259185	922.1391681578	881.2527448308	795.7779706896	1466.6259082383	1740.5212633034	1941.2256212736	1397.3354691552	1681.9653390855	1714.173873048	2869.483336425	2929.7315726865	2776.282459152	1340.3395614755	1206.6159805006	1050.4256443892	1961.8139681167	1877.1036204339	1492.8874791935	1123.5324154333	1036.6218872518	1054.8751108617	1407.5654955883	1319.1012102267	1178.9799340747	600.5149996404	729.1073507307	733.4140264547	597.3596735199	538.654951954	485.7198826341	621.5871578704	608.0553783397	541.9083842515	1287.977236074	1469.7428884953
F6R8T8	ACY1	22	8	131.8899	Aminoacylase-1 OS=Equus caballus GN=ACY1 PE=3 SV=1	559.5470329874	431.0911128603	485.130812268	203.0957046828	241.7925984236	170.108565295	621.1953161548	632.5505924394	602.0156051464	666.2946182585	645.6018182686	690.9246481705	324.502777383	365.3863042327	312.0518230081	38.0508091371	27.3036992875	27.70047814	178.537493447	160.596588293	163.8310086938	65.2035525105	68.5045729031	62.1620373416	275.5288834246	267.5310756918	342.3046238265	179.5842985557	132.0758538974	206.9490958633	147.7451262225	156.3429805933	141.4738039505	263.1252249439	291.5297726325	270.0207491897	163.9660705111	171.0740166831	193.0124992525	484.9434704345	501.7281161983	478.2260856768	306.7364780711	220.3935551784
F6YHD4	RAB15	3	1	21.7512	Uncharacterized protein OS=Equus caballus GN=RAB15 PE=4 SV=1	153.6562682669	55.4282367919	28.9884811902	21.0364791259	35.7864886759	33.9335971712	17.8219045404	19.4464464473	6.7231251281	11.4556064995	10.5034701831	9.0122918211	34.4535587801	29.2893161548	17.1990824074	523.0796277959	273.20633484	290.001905182	104.3985006348	147.8718049051	91.0393502969	170.2408633034	119.8713771853	105.86973186	7.6311380982	16.4281042134	2.1084272597	256.1766930401	211.4370502078	292.7147023915	790.8526005515	699.6089089786	627.9254115536	51.0730880359	45.8772987009	69.5205815267	568.1920830428	610.3833954691	362.854973756	236.3642941219	209.1839687776	216.5508403688	15.0141015303	79.0684079294
F6W3T1	LDHA	26	15	201.8456	L-lactate dehydrogenase OS=Equus caballus GN=LDHA PE=3 SV=1	3688.9665252998	3236.3664241015	3229.0109185984	3254.2171180349	2927.3223127693	2816.9437454171	4356.6052339996	3912.0905741847	3942.7795707168	4283.7081026885	4075.1052100977	3997.5193792797	2849.1794864807	2720.8056840517	2828.6606089838	1445.4413442047	1254.9351294811	1272.6237972233	2137.6482874957	2058.3642429104	1963.8486597387	1657.7449193742	1546.8422727142	1632.3006306267	3983.9946363368	3771.8070737443	3922.2351832005	1797.879219738	1688.8225835665	1672.2580738823	1983.5194032271	1830.9241272655	1658.6859749409	2659.0662797795	2275.2003651847	2295.5584275448	1733.1035845489	1657.4257489428	1704.7247860375	2986.3705446204	2985.804080621	2844.4637326842	3340.8328649415	3282.1536128256
F7AXI9	PRDX6	22	18	185.2614	Uncharacterized protein OS=Equus caballus GN=PRDX6 PE=4 SV=1	1773.6900390077	1626.0583376952	1426.416698603	1482.7746949777	1338.4587719539	1475.4545886088	1475.0359305925	1396.0018532723	1268.2791904574	2083.1143937633	1736.2494227154	1852.7471972818	1849.860514402	2022.5044513558	1679.7468792657	1285.6281779455	1389.4958191009	1305.0883208209	1501.9544376921	1463.7451671463	1469.7103018826	947.6884002943	887.9231382225	859.6721633332	1663.3543172327	1673.3879917675	1414.0078224548	1103.532488876	1048.4801732189	1057.436001066	1380.1390605302	1435.530663039	1486.9982467025	989.6232991311	854.230788018	866.3948910071	1453.708224926	1393.0506893637	1265.7303574219	1384.3811656046	1576.8856785292	1389.6442666293	940.0628253699	952.5379593723
P09211		16	3	121.9544	Glutathione S-transferase P OS=Homo sapiens GN=GSTP1 PE=1 SV=2	75.1770611606	63.2487428997	97.2189718212	321.3352332666	214.1034699359	157.6709218353	69.4890527852	65.2385237416	82.9318188226	112.91099768	144.0354952695	100.2738762118	351.4175722753	670.2052278193	333.4007885164	318.2608577598	520.3438646967	444.0463470266	346.4137341471	295.0221537236	295.0996393688	407.136346665	369.1250924271	302.4666689459	91.5804466355	14.0101117573	20.6642843931	303.8723899785	208.8940441393	236.8862140249	429.1156190812	667.4682715294	351.8812378278	11.1488757066	17.2937074367	3.4906546142	363.6698326226	417.511488489	338.1119081774	244.097416315	246.203202968	199.2318796046	0	11.4989699796
F6XC16	VAT1	10	6	65.0143	Uncharacterized protein OS=Equus caballus GN=VAT1 PE=4 SV=1	207.0782528909	206.7596256122	196.7962081952	185.4159009848	192.1900395975	197.0944232332	385.9201000072	354.0395860755	364.6921707911	370.1501141852	396.5743891238	370.1572515055	118.1060680344	136.5970459964	118.9879976728	196.5014019827	191.1256945385	215.2868551745	104.8233960196	85.7991405898	91.9773000056	58.4595076852	62.5369332088	52.8289239523	78.2754903828	88.5723236777	96.6439832176	123.2696536134	134.9256619945	134.8580031521	221.751091808	194.7067164157	191.0637657617	175.4058193327	173.1886384432	184.5002570763	193.4036229217	193.2602258904	196.3099070325	222.9184125877	207.2327648038	198.2221210578	186.3489015867	196.2090188386
F6SS69	FUCA1	9	6	49.7771	Uncharacterized protein OS=Equus caballus GN=FUCA1 PE=4 SV=1	83.8663082404	116.9082560159	123.0455704287	114.3348482123	165.4214830625	124.791465309	72.0456555447	84.9936320943	79.0456445948	47.9616975218	59.3077737458	79.4959057687	51.86145479	97.2528812935	41.2873034523	1.0673949681	3.0674422764	5.8181313511	18.7431473356	13.9802574891	5.9481167511	2.0415803691	4.0627200599	2.6559892463	60.0863710557	91.4849890398	88.4584907384	75.4650316217	80.259084017	94.1272385346	19.9888517409	43.8227087048	51.4711510454	553.9402019335	723.3435243291	720.5768045873	27.304387614	22.6924614107	13.9332380745	122.9711342444	177.7780011365	175.3822638459	25.2272333271	27.1329302577
F6YDH6	SOD1	11	5	90.8196	Superoxide dismutase [Cu-Zn] OS=Equus caballus GN=SOD1 PE=3 SV=1	2546.0127840008	2186.6733113067	2586.6940126591	1879.7355423159	1663.2276596882	1763.7719553734	3128.0202855485	2880.5053177265	2761.1578208316	3237.0296428997	2880.9292038948	2793.4175234564	2260.8590836247	1998.225228313	1948.181980853	1117.8684830251	1241.1390490444	1204.5133380601	1828.2157641981	1527.7038904044	1421.8395180582	549.7682503117	642.4183070808	675.2858332123	2184.0757022434	1908.1300669263	2274.5379256165	1787.7379160238	1463.2878575289	1643.4684692679	1804.215553893	1787.5852757708	1507.3147246257	2013.3485339358	1980.4983281228	1820.8275931775	2251.7388230602	1911.9244705342	2191.3957630199	2962.3542557865	2776.8131014584	3082.8379787765	1151.5550376432	1172.9852143896
F7DUG8	CLPX	4	1	27.4692	Uncharacterized protein OS=Equus caballus GN=CLPX PE=4 SV=1	1037.7314690471	1056.8061445368	1132.8349546358	238.4267203533	337.874970561	329.3386566743	750.0827782983	935.3198363132	891.8524892602	157.157958975	149.5443394543	207.8869987435	0	1.3088566302	10.0379504348	88.6965403567	90.2394764176	134.2519847443	10.1640561799	23.170750368	21.8666180453	0	3.053871329	13.9119171753	105.2372098023	85.3226625101	131.1379489214	897.5235131098	687.350866586	817.5271795502	225.446876278	241.7097538982	285.0196834193	3320.3092809129	3519.1991761495	4745.2216151177	1517.1678736079	2232.1039887889	2227.6558516194	4723.9611733556	5985.1060942949	5624.2273093091	1055.941467174	887.0205203657
F6XNC3	LY86	2	1	9.9765	Uncharacterized protein OS=Equus caballus PE=4 SV=1	3383.2039316105	2822.6574475056	2137.2874347869	3910.3602304095	3111.246538679	2583.231800873	2364.4462787512	2027.1485561621	1811.4785775123	2776.4937521944	2466.2297977386	1683.5869448973	6946.2496904862	8203.4401794812	4455.1046957987	6225.297337558	5367.8744605379	4526.0287563588	5337.6556800695	5223.2635955472	3983.2212230475	4936.7873935214	3864.523011727	3810.1233261043	2602.750245381	2415.0764208918	1575.9685476739	5057.4605639743	4430.5741313033	3977.2936259087	6747.3993685083	6377.1671147115	5037.8049882921	5206.8952264677	4271.7247077694	4109.4044249059	5458.2504248547	4683.277831403	4554.7008886561	3235.8974585882	3474.8464432709	2282.6730296781	1470.7932412347	1498.9126640782
F7BNQ2	C4BPA	18	11	90.2005	Uncharacterized protein OS=Equus caballus GN=C4BPA PE=4 SV=1	773.082221418	791.2129061868	839.6133841738	961.8193776563	987.0224449796	900.0609387225	627.312983791	656.0082147487	636.8385969667	364.0593802377	338.598832025	387.6276064396	406.0805126288	413.6123437934	464.3569687815	621.5565133956	608.0058752469	656.0875488119	311.6877863752	322.2499440735	351.8938498054	308.8744943487	306.0482529561	353.9126621929	537.4218035201	661.5219298113	716.6080503823	1596.2760849297	1457.1208527984	1563.9096599132	861.5475860553	810.5156869149	800.0663628549	5197.0464595384	4742.1807957621	5648.1299538711	640.0155017888	737.7404697645	753.0009027902	932.9472119422	1097.1929947648	1057.3637004117	1120.7754821747	992.1161119328
F7B5P1	CNDP2	29	16	216.2638	Uncharacterized protein OS=Equus caballus GN=CNDP2 PE=4 SV=1	1673.0828959763	1630.9811132815	1606.1243627757	1071.2951748658	1215.5782679779	1308.6783496616	1938.9805387846	1736.482490568	1868.2784465787	1637.6686423931	1676.4203316516	1757.4144409096	1232.6452734875	1198.1365620115	1221.7911381305	289.1676712271	264.413049562	261.4484996874	866.3645506471	990.2896203532	868.8799803957	134.9145228454	119.314491816	126.3615207284	1242.5499561876	1491.7372362536	1330.1977269405	929.3857354407	963.3924756328	1071.6821382263	819.4947333655	796.0219572949	825.7935400051	1226.104693927	1043.6883606974	1082.4111273025	1334.0976663938	1076.5776129999	1194.4146807487	1257.5856711511	1316.761001829	1204.2550990215	1409.251634493	1326.2362372559
F7BZJ8	PTPA	4	2	20.4757	Serine/threonine-protein phosphatase 2A activator OS=Equus caballus GN=PPP2R4 PE=3 SV=1	106.1740909588	134.4346815369	133.8737569053	60.8905627288	65.0921595547	94.1144081304	169.2089038994	140.3879000736	153.0940987709	186.4478377746	175.5111718192	217.1495599991	63.2466040684	48.4475272401	70.4538690668	63.7960930854	12.3847298556	19.5177225379	28.7536269613	27.1842840829	27.082488713	24.5528002693	16.2180312987	14.1652358121	84.3237736536	80.0195691069	52.5774064963	60.265127353	73.4445066021	81.5496877527	28.1432913905	36.4057590119	42.4092988825	60.0483160686	54.9033330042	22.820202082	142.6363394717	141.9915476434	187.5580161784	104.3584056163	93.9714610551	101.2865289389	56.0237260844	30.7573296595
F6W5W1	GAA	4	2	19.2675	Uncharacterized protein OS=Equus caballus GN=GAA PE=3 SV=1	185.8514558179	218.0685727519	223.4071901711	145.7241201231	203.7178630796	198.0958211014	118.4808151725	137.8652736411	134.7079770479	132.1381634777	144.5118996151	129.7889961461	100.0820687038	75.8573048078	128.1902332589	334.196389285	301.2699480412	234.5966973974	112.3853813157	70.8674747138	104.653337922	86.443215216	84.2181076428	80.6778106668	110.2548690118	162.7085700443	114.1519538597	196.6504146831	246.622461086	287.5545890932	229.0483882975	209.2513151039	247.8150073436	431.0710148031	523.6036729206	528.0581719226	197.1036210066	264.1931726676	232.1603646996	256.3971829956	242.1572969704	274.1674930375	277.6110291733	244.120317482
F6XI72	OSCP1	6	3	29.434	Uncharacterized protein OS=Equus caballus GN=OSCP1 PE=4 SV=1	61.5910947783	44.5661980252	62.0294333188	98.3224009893	63.2965168084	83.1576216189	80.9404096592	105.3565511144	104.4975256251	150.9243286597	155.1510991165	164.5004836038	13.421409405	25.7856914043	29.6008293252	30.1287159877	11.046081956	8.5484280806	14.1808803028	12.2510158903	13.7105980368	8.4857513178	3.680977058	0	21.7599758176	37.4779054683	25.2273200327	23.1185462096	26.5400434898	16.8611921983	30.5553816194	32.2595550121	23.4592726435	14.2368586982	31.1927600559	15.1592978664	33.3867287225	27.1595902508	22.1900458755	65.250879048	87.5613279243	84.5106671964	53.0120347328	39.2092553403
F7D3E3	CMPK1	16	8	127.583	Uncharacterized protein OS=Equus caballus GN=CMPK1 PE=3 SV=1	1368.0310880057	1262.8006964464	1326.37314023	956.7459883023	905.2621058827	955.9125148615	1215.618765146	1157.2872000337	1190.69592962	1350.7782955128	1303.7367117958	1258.7128290929	1081.7097400754	980.2177455796	1041.6611158046	178.7036467665	172.668878531	160.3308025404	643.8143337463	643.6876595541	655.5002047267	108.1331140628	108.8109693053	138.9914666467	1220.3489405044	1165.6080267112	1154.1594528538	468.6095438358	430.9361866683	528.3338293227	464.9129343817	431.7947541411	435.9765880828	487.3359248132	528.4549624147	548.3811915741	654.6362361039	616.3398615441	644.4574172656	741.3769746992	798.1303647595	889.0120272985	883.9979604161	887.1774369475
F6XZQ1	CAPS	20	15	168.0807	Uncharacterized protein OS=Equus caballus GN=CAPS PE=4 SV=1	3168.2187086944	3454.471803559	3650.6569464294	5823.6043704832	5237.0070293312	6224.0994738138	7668.2313373297	6643.6463485795	7370.0298388585	7676.0851367053	7178.7406785767	7786.918387287	3777.9567983166	3940.8981245982	4988.5356522562	919.8336230292	1009.3658687964	1089.3667458799	3399.9273322834	3157.6145144853	3403.7575629049	817.8680333223	917.1575638926	1110.7847050526	5438.8180894266	5792.116368994	6585.9250031931	1121.8428540666	1158.507631558	1176.0752976043	2301.9557015243	2064.1635792719	2113.530628443	2833.7280013954	2769.7885975263	3282.8543982137	3131.8297645809	3163.6516468623	3812.5169822504	2382.3035766731	2530.8093932191	2512.4023116488	6010.1116841085	5215.7885322204
F6W8C8	SERPINB6	28	15	218.7146	Uncharacterized protein OS=Equus caballus GN=SERPINB6 PE=3 SV=1	1817.4662747229	1922.3435588501	2089.1772822601	1162.6459491162	1291.0397826282	1357.4715224755	2769.8670226948	2680.4355821425	2796.3966067851	1226.4752763346	1180.124267991	1168.7555159048	1405.2065831721	1421.1838825215	1634.759143662	127.0640967432	101.9815656295	130.7169034356	980.501849373	1016.9256817441	954.0434091501	92.4487890434	101.9717395273	122.7760798424	1085.673076791	1499.0840338717	1473.1563121034	807.061686747	717.8732114545	908.7393393588	563.0478241827	600.7230095494	583.0403751917	1042.9611638774	974.797530821	1154.6766911016	551.0509516269	499.56181197	572.5336304313	653.0566651248	736.6296085977	684.5568482097	1033.005121409	970.1356257585
F6TXE8	TFIP11	7	3	38.0512	Tuftelin-interacting protein 11 OS=Equus caballus GN=TFIP11 PE=3 SV=1	99.8653153702	64.789259888	73.6410913327	73.4387537798	45.4033839617	40.8536707669	223.5531542989	142.5226538608	156.5468111393	170.7262397962	115.1422126523	103.6670877809	265.2239369629	175.4558250231	116.9697957508	289.0674820549	209.8802080171	199.5166111915	127.4669536047	50.815703798	42.8042608682	17.4257599651	17.5078756784	24.3094159189	116.5180117024	110.3274038284	98.7214079423	220.2926458395	172.823585863	209.2582252764	373.2891161148	229.8934624188	250.4879482798	367.5792364826	357.1783301023	305.0310256224	625.1980164585	478.6058585632	344.0187298899	233.8851126798	223.3448691715	188.0565234069	132.4292405344	93.7212381306
F7BXF9	NUDT5	5	2	30.2187	Uncharacterized protein OS=Equus caballus GN=NUDT5 PE=3 SV=1	69.9727742758	101.3737966041	89.9431600547	80.4809489745	83.90316168	86.878034907	102.9264925662	157.6381784632	134.1717549962	151.7544063537	167.0119177845	150.3430994271	63.8623755387	70.6985284678	85.5589460185	39.2541308691	35.2242648679	41.2786027459	40.6972212274	39.3692440349	44.8816203933	29.6319277567	32.6865451752	36.4700649345	111.375301385	95.5466268132	74.0106618396	28.6986360519	60.1869546209	57.2099983544	47.5202434959	52.5135922525	56.4262111178	52.450449354	65.2268377473	49.83408382	54.1014042887	66.9938282372	43.8474792762	107.942547884	105.1951323254	107.2094313882	40.0635474139	72.5968217281
F7ALH5	WARS	25	15	153.5416	Uncharacterized protein OS=Equus caballus GN=WARS PE=3 SV=1	2853.2388219698	3587.4834879619	3209.3265367774	1715.4154377063	2069.758542233	1952.7579911583	1552.4982256587	1828.9116653036	1724.126247219	1780.4989265779	1813.239978736	1722.4040458586	719.6474956666	785.0383465089	1861.1148935049	1837.72896804	2428.5986684315	2520.8952496645	4876.9325909179	8272.2849463654	8245.6244108907	4163.3776589041	3869.4343989869	4202.1223570684	4256.6896714885	4191.341840331	3231.0207429299	3001.2404801488	4350.6182535671	4636.7703636287	2562.6695095193	3176.0450782427	2980.4300006604	1974.5444101695	1834.8107407483	1903.9994860765	3096.673203447	3612.4924283059	3441.5823846621	2937.7643751573	3072.1455977146	2674.1455544884	4080.3925757809	4315.1234229463
F6VST0;F6W6H2	NEFL	23	4	129.5053	Uncharacterized protein OS=Equus caballus GN=NEFL PE=3 SV=1	88.8390006526	108.2595694873	104.3242807267	83.2076559527	91.035831596	71.8521466883	66.3796165635	86.4370680591	93.1602821671	69.522353266	80.879182069	61.7453728918	6.1626583012	5.0991614334	5.9543003545	85.2487588189	101.3635538576	180.9412950189	36.0173786677	39.0755940937	33.1207895879	117.7003121904	102.3879678142	147.8310894194	131.8019480609	155.226021708	122.5519674705	656.2382997068	533.6914365228	508.0829847274	66.5524946077	101.0261043943	99.1386112376	4374.8760464866	4153.340711693	4138.2171825481	107.4236114325	124.1019829432	130.7810216644	1094.4326492188	1221.1869291113	1079.1060974177	163.9747689491	216.411892325
F6TLD9	CHRNA9	36	2	299.7277	Uncharacterized protein OS=Equus caballus PE=3 SV=1	8.2510873051	0	4.4814160461	19.3648609243	26.9355712887	42.5922350211	99.848618761	79.3428817957	94.9021561347	81.8732865897	94.2504640203	126.8885773541	3.2892250392	19.1098129784	12.2114144496	0	0	0	6.3971188007	4.6532102608	18.0551256845	0	0	0	0	7.0426598508	7.7512845282	0	0	0	13.1306289647	18.4965143979	16.6222692229	7.6584945653	13.7272657516	9.3270536842	17.1629899273	13.5270966426	10.7901922031	6.2558168211	1.9375975221	8.4170149814	0.7077053422	0
F6RTH0	TXNDC17	6	4	41.1771	Uncharacterized protein OS=Equus caballus GN=TXNDC17 PE=4 SV=1	380.1618808514	351.0185243689	332.7263978392	207.8182932876	249.7437688042	261.8914722998	494.0010285142	560.6049185429	498.9727849913	431.5401685211	440.9476158862	494.3516788636	273.5597986949	318.4218505141	266.3007636715	21.5006682969	23.4251196692	29.0199191284	150.7829811902	154.3999838484	163.5001124994	27.483603217	28.9029598954	35.1494308107	314.6856634088	384.8464684315	387.6885115914	52.3216124562	111.8212330403	91.7585901061	119.1421112246	170.1051691504	165.3464958755	128.927188167	148.0795260082	200.2799964449	84.678293597	106.1419706582	104.5787467596	228.471241234	260.9395888823	244.2975919462	210.2770941213	203.1449546934
F6S6M5	CPQ	8	8	48.7657	Uncharacterized protein OS=Equus caballus GN=CPQ PE=4 SV=1	106.7034370094	91.5510621885	117.1885156721	144.0128341464	148.8181552386	180.0903372126	114.489049418	81.8461630415	97.6584711606	99.6105057182	103.1848597877	125.112054516	107.6183681967	82.4690143477	176.7794765774	100.3374522265	126.3905866454	87.6700230649	86.2454994387	70.3130698724	93.8018712856	76.8850425376	73.2945157115	46.3065647092	120.097842885	105.3955877301	117.8671713817	78.8852834506	157.2253982331	137.401424926	200.1668722844	159.2627244109	139.6413474635	551.1361604747	506.7778925115	490.2860520298	152.0648602669	314.4171354438	142.9026702648	174.0885047971	178.9404208743	185.437988533	191.0316145343	164.1905659518
F7A616	PGAM2	6	1	36.2925	Uncharacterized protein OS=Equus caballus GN=PGAM2 PE=3 SV=1	105.5598583317	107.8671450727	116.5682098795	84.1135015995	81.0517056881	83.4453079536	134.9627388663	159.3690542749	166.9795777524	256.1629553656	247.9033843015	180.864674539	77.6765652754	55.5514267335	27.9334345597	39.7080847674	6.7053835275	30.0596834216	31.2324112455	24.4754145054	10.5563414918	0	4.4656169208	5.2186482669	94.3717064135	45.0145734894	45.8913442376	48.8857079345	26.2696529046	31.9422087746	36.8700386144	18.492279356	29.349405045	41.7357616656	88.0131314225	44.8345422146	92.8623822062	39.5499617038	44.2289538737	162.3219364682	123.5600851458	120.2985783115	59.99269404	135.3556849567
F7DMG5	G6PD	18	8	109.2434	Glucose-6-phosphate 1-dehydrogenase OS=Equus caballus GN=G6PD PE=3 SV=1	228.8102069044	216.4293483568	207.6037096956	328.9009915419	261.3745345571	317.5469780135	422.758541468	359.730437343	354.2388407279	516.9523807764	473.600608208	422.069439843	144.4705221761	166.6551962907	162.8934532145	105.2073441612	76.8780554643	48.1701508367	52.8075287206	53.365410169	78.3382051837	77.0332472299	89.2227377343	90.8512633243	341.0928671103	363.1574599468	399.8667996794	186.5328356954	215.8438201098	212.0603251306	244.7831107186	267.1143406722	266.9993253435	460.4864571732	531.5044085768	704.9475557469	183.6572973992	228.5600268757	253.8212466659	498.815983139	531.1696537504	461.8078690434	172.2599080663	94.9298881484
F6XJB0	NUTF2	6	2	41.956	Uncharacterized protein OS=Equus caballus GN=NUTF2 PE=4 SV=1	418.4532814286	266.855923056	200.0648842418	187.6969131957	145.6001376194	170.6869396894	516.8680438369	303.355202794	274.3587641364	654.3135430725	477.3511423729	670.2701132492	291.712298766	313.6527237508	138.1699159828	20.057176929	3.0084920221	13.2105878493	85.0053711736	85.4174400436	106.9795938532	0	6.0323791432	0.0219538366	249.3921156707	212.57709561	199.9624689458	93.1471314451	76.2353712893	56.1703863583	87.4876172667	93.9682134735	92.2496230689	97.898948978	71.1290711223	65.2151386836	154.2811202885	105.9450922329	79.9027996974	306.7407256646	172.6835360489	229.380730626	57.1677177238	66.5765105754
F6TPS7	MKNK1	11	2	63.737	Uncharacterized protein OS=Equus caballus GN=MKNK1 PE=3 SV=1	182.0151217435	143.09938947	143.0966285274	82.6738287578	76.0723702972	76.5353047841	183.4597868922	170.1897293116	134.9883819137	90.9730789345	103.634999808	73.8260254829	28.6616623151	51.8635886178	27.0972703939	16.9594660812	3.2595657868	4.1718315731	20.6234522781	15.0628547765	14.4947371855	22.1119096278	11.2327028458	9.7396770506	123.9305798037	73.5649082127	134.6098118223	565.0174351292	620.981974297	553.4653928721	41.9158222627	40.2662095097	40.1428362402	1499.0649137392	1314.4609938981	1440.6723359604	35.7512124018	45.4546552293	61.8406388739	343.9170818803	345.8223411674	297.4413094615	118.7411721301	152.134824904
F6U5R1	FH	6	3	38.113	Uncharacterized protein OS=Equus caballus GN=FH PE=3 SV=1	64.4442630629	92.78817105	128.5879673922	59.0528520701	67.9558503446	78.2321590915	106.8576482252	126.7541439261	126.3540220981	192.8027707529	201.6886815051	192.1803652937	330.453185678	335.1610002645	318.9058158245	36.5058703663	34.1273453565	20.998220641	50.2450642228	33.4058649433	24.3732935194	5.950512889	8.7286764656	2.1316478671	98.7764507493	82.5271728541	79.3716024177	21.1618239216	28.4273576315	49.8140857348	61.1010769561	66.0969746207	84.7855589111	57.5621798959	102.4127501718	93.3310489133	107.0295925687	94.3720248415	65.78923321	142.6976131314	126.2490681814	115.2007241541	35.5970389441	69.3333331199
F6PIY3	KATNAL2	9	3	44.5674	Katanin p60 ATPase-containing subunit A-like 2 OS=Equus caballus GN=KATNAL2 PE=3 SV=1	243.1433036387	207.6677423946	160.7616578593	423.6929779496	359.3426152827	350.1074291172	661.5917658443	457.2950571505	442.8658343237	1033.8171789846	972.6725311663	868.0533089662	451.9194208494	314.8383196196	251.7900387649	4244.09544723	3782.581955004	3630.8077579081	681.6555450396	679.617988437	557.0254851962	3283.1528489631	1844.0713006082	1895.2245623331	2207.7525015841	2207.7181150545	2491.697132808	855.4950454447	659.6710940561	632.9719572552	893.7930320467	923.5576836117	814.7642392783	752.2375952292	461.7064763555	416.4508029775	346.5031188218	383.8054501605	346.0941757069	3827.9581696739	3795.5267970569	3393.6856842484	1397.9653053826	1055.6991480592
P01008		34	3	261.8397	Antithrombin-III OS=Homo sapiens GN=SERPINC1 PE=1 SV=1	51.1904647539	51.8107662213	41.9489271287	60.523677065	50.9696273514	55.6978786728	25.6971055032	38.548391303	30.9711448566	20.1970983256	21.422987277	23.0957855975	44.2605371217	37.4351637244	45.1072363211	84.1448954713	74.1913368236	92.9940407585	45.1280362317	55.9284831816	59.1581847942	20.7506793871	24.4783808926	18.8408707411	22.2695171377	24.5856102526	24.9979885597	110.0610748432	117.3408532181	103.8882824501	79.5889687509	78.6115703027	70.975352896	402.9106160839	464.7714679707	412.6007902148	85.239074137	81.0218448095	67.7184171916	58.956601616	53.1859329349	56.8539175701	59.9382001661	49.0098212622
F6WRK2	MANBA	12	7	63.5446	Uncharacterized protein OS=Equus caballus GN=MANBA PE=4 SV=1	37.7656337114	28.5241176111	37.502953095	31.5703231114	35.1575873191	38.8795087387	34.2350483213	34.60687465	45.8217935752	17.7298543777	18.8228265116	15.1597177067	22.4814390759	20.51645711	24.2403100268	48.1507123638	45.5928992155	55.4135615288	28.5184106115	42.1838480223	33.4694877565	50.7525356638	44.0101044495	43.0686568115	37.7745493571	26.8460842498	30.8428780524	43.2890014179	48.8799729807	62.1057976937	43.3622237585	46.4074329656	46.1140254527	403.235400775	389.119884844	446.7705348437	74.8428360577	63.2771747331	70.3887751465	63.0750113993	60.3215473514	73.2768011529	48.5653938589	50.9634447398
F6YYI3	S100A8	4	2	35.6924	Protein S100 OS=Equus caballus GN=S100A8 PE=3 SV=1	15.0855894947	16.1728931387	13.340921233	17.8835218499	11.3437003035	12.9641912675	72.155717296	66.2856637604	68.9585494938	21.9191947946	14.2194024288	16.8171385456	19.2885691658	11.4020019573	14.6209129622	641.2506102253	488.6062677269	584.1951431487	31.3561964223	21.2399009227	32.6003024237	6158.4361374627	4275.1923504842	4012.1000489171	355.3496159573	271.6176217229	362.566174802	19.2069729348	28.7770061858	26.1274091328	19.8809224782	9.0782732201	13.9792528091	1408.7528431816	1319.4561950818	1180.7351645034	18.7528049402	26.0707197099	16.8710207517	46.0277627094	44.3062329405	40.7596055534	414.569403342	271.9436011514
F6ZZM7	FILIP1	16	3	70.9694	Uncharacterized protein OS=Equus caballus GN=FILIP1 PE=4 SV=1	693.5185835383	832.9201586229	844.1444586435	897.5188812379	940.4962703475	1050.2462770951	890.5311912593	845.2295403188	999.3945699201	709.1748951625	677.8531184955	646.4257551025	1081.97788656	1092.3114711808	1270.0037869084	1237.3414530611	1374.1132329418	1744.4808677625	924.3592021535	976.6109384017	996.7021136723	1517.5488344393	1561.7186044413	1778.548713573	1055.3608901548	1313.850311111	1097.5945798251	756.0728841098	829.3343340439	820.4665582536	529.3823627599	586.8616573795	583.9547317502	1212.8663357147	1367.2496919351	1391.8771847178	657.8430861291	655.4796397677	661.4708404024	496.2028153424	533.499075893	515.1879656629	983.1913747277	1119.7311711021
F6XKQ4	IKBIP	9	2	45.1539	Uncharacterized protein OS=Equus caballus GN=IKBIP PE=4 SV=1	2965.7185162102	3049.9805968456	2783.049986166	1515.7597800666	1402.3154783288	1364.8759684822	2101.7963027646	1726.1424406773	1816.587782921	1855.8172864714	1935.8178302267	1672.187339595	1146.9912010877	1199.5631311087	2287.808231088	1765.6262498421	1992.7179656468	1928.1709907083	7927.2994755121	7283.57538077	7476.2103474033	3637.3385296128	3153.9160593868	3706.2947311892	4094.0133924827	4053.6306406739	4008.7773566097	3551.6908637513	3500.4782890286	3513.2579063264	2466.5946003068	2170.5797896482	2069.268459772	2421.2411369498	1883.6850560308	2198.2376195604	1665.7102808322	1704.0717430444	1968.0052725521	2277.8265686018	1926.0551088458	2053.9891970922	4036.827547427	3398.1609508818
F7CTU2	GPX1	5	3	28.4987	Glutathione peroxidase OS=Equus caballus GN=GPX1 PE=3 SV=1	129.8907153413	124.4296814178	149.8626144909	149.1233415636	138.2976670974	169.3325423095	231.5429479564	238.0090482886	245.6276133008	232.5965901578	200.2374299372	217.748981416	112.8170644315	128.7121624494	133.927451422	952.2696889757	923.2297989996	915.5420573816	335.5590071697	372.7286502357	293.7357770234	677.7840776561	767.0248192672	725.0975155711	127.1648561656	176.9759911768	173.2827876481	289.1508829926	236.7750395573	255.3975538384	284.445992307	278.0266024489	243.161622344	75.8818569371	116.8477692035	122.424617164	186.5977653122	217.6240433114	182.3838211383	150.1058159235	178.9295124089	142.0946205621	200.5680878009	197.4716301721
F6Y1E7	TWF1	4	1	21.0701	Uncharacterized protein OS=Equus caballus GN=TWF1 PE=4 SV=1	78.4069596711	102.1028346829	95.6216746637	89.260397361	82.3172311174	113.5441305036	119.8712905844	134.1985646455	140.884053104	136.9615398115	144.7954670796	181.7287138971	37.7633193815	77.1726227757	62.7246895337	44.7221589918	40.5721495505	21.4672194245	38.690160318	44.9668990674	24.1239011402	29.6259620808	28.7413280631	24.1545554681	74.8233566216	83.0906638992	107.963816454	64.8255534293	43.1427055124	67.6297728154	31.5291044663	43.8267736334	50.3479006044	153.3382788174	86.0326158344	109.5779103881	69.6558987606	88.3572763494	94.5229063684	108.264102684	125.0074909987	127.6609617363	117.9729513775	141.5556969548
F7BRA4	PSMA6	8	2	47.6824	Proteasome subunit alpha type OS=Equus caballus GN=PSMA6 PE=3 SV=1	72.4986618112	187.5795646375	128.0688544583	203.2567165258	168.1802947507	118.6794289626	390.0297850069	245.0979389971	216.5551973354	244.0206828184	184.1341864784	245.5493326948	122.1851480541	79.0876467513	44.8874477682	301.6277961762	303.2858109137	254.2216880774	88.874216128	64.1879898853	54.2903618611	338.4645088676	134.3944640053	114.2723729167	100.2861109025	83.8776664507	46.4691172164	289.3608250563	290.2867577087	196.9304825762	996.514139977	1021.827171471	832.4026560203	393.74256008	242.6910889981	42.8972725052	774.0958418789	677.9270441014	449.6476981129	240.5683146698	208.4321880805	273.5262277661	71.117678888	95.282960463
F7AJ54	ITPA	4	2	23.0231	Inosine triphosphate pyrophosphatase OS=Equus caballus GN=ITPA PE=3 SV=1	133.2279779768	187.4005192133	246.2408309867	131.7135734223	113.235519798	176.0619450713	150.6154370776	186.3657700674	220.8452078981	257.0970535045	272.9046726786	226.1235012871	93.60438659	94.1664654647	124.6668507777	2.4720616691	0	0	27.9278546808	48.1649420438	25.6012151932	0	0	0	116.484170142	199.0024661113	169.4270888746	19.8599668264	47.3905157499	52.2070189524	13.4776842228	25.1968490198	70.9126825661	10.6340950071	19.0947585094	11.4593790751	78.8010252699	57.7637222947	82.8040645759	146.7083439435	148.2891237483	164.9007665188	25.1048197945	63.5738520765
F6W9B1	ST13	13	4	89.629	Hsc70-interacting protein-like protein OS=Equus caballus GN=ST13 PE=2 SV=1	245.4175445093	236.3958183697	278.1304441495	353.600613346	418.7989660265	460.1417759244	656.17894443	634.4285077349	698.6585180357	773.5759120051	724.4080382618	793.128789423	366.9829706281	414.065643897	471.1001956537	132.1977296526	49.0956215137	48.8519589447	172.7905956522	182.4583547238	207.9176779536	57.6738535493	98.1498903874	74.2082669624	421.0790287972	494.9055690286	532.6091483889	150.6675187654	163.1432679379	186.4103473471	235.5268507693	314.9406028839	252.5501349385	161.9698516467	167.997053074	207.8553566195	333.4288051378	358.6786367579	342.2342442975	292.169596497	356.0925066118	324.5709732382	319.6059928124	361.2370600838
F6ZEV8	DBI	10	5	73.2886	Uncharacterized protein OS=Equus caballus GN=DBI PE=4 SV=1	5631.1766904396	5265.2499989106	5134.8817092203	4139.8368387695	4353.0234976092	4507.8894586316	5495.0419878645	5200.9554509923	5437.7074286414	5089.9732416308	4512.1723668701	4543.6483305187	5224.6679129686	4858.1211823341	5200.1296365502	668.6841239261	795.94088286	735.7853586829	3254.3379177157	3548.6218438916	3497.2984691133	1024.179769262	911.826607942	910.8141236305	4680.0274429984	5592.9789309774	4511.6532145389	3072.8220182881	2884.7525977411	2863.3087308299	3076.0356161039	3001.5153884313	2935.9013653161	5004.5067191851	4490.8945819042	5396.4186902729	3551.3571981851	3546.5263329351	3488.5163967231	3953.8426793766	4131.9692513945	3828.6163046668	3695.8319680065	3398.7376772109
F6QAQ9	PRRC1	41	12	226.1884	Uncharacterized protein OS=Equus caballus GN=CROCC PE=4 SV=1	373.5458871643	311.38578197	373.3285417986	253.2245846119	538.7238716036	637.602994986	195.299826503	227.674597495	248.1176989068	293.6825365396	341.8421373116	335.9634759162	155.2717135524	177.3781151507	164.4745743118	381.574660539	525.2551532066	481.9121931548	739.9282005086	848.75599604	839.4611418853	557.0305172251	678.655296184	748.2371048395	516.2301432924	512.5476628868	654.8558688085	258.4007005721	295.6554532472	344.0480423519	406.7251818806	480.7473653935	455.7104877987	297.479623623	265.1800384456	164.1462653772	529.5601116104	510.5333192364	575.508140343	402.7790870075	525.1435146393	526.2538915713	189.4876956049	296.8835990168
F7CBN0	AKR1A1	25	17	188.4569	Alcohol dehydrogenase (NADP+)-like protein OS=Equus caballus GN=AKR1A1 PE=2 SV=1	871.7030797033	758.2470105786	709.8410591061	526.4383628064	499.9603950729	442.7299040565	784.340250432	711.2105368924	715.5912174853	952.3176394196	959.230290991	876.0964197776	3239.1123126657	3204.0525199213	4046.6213652295	96.4639422387	80.618910772	46.8709417778	317.7162950648	348.6499057917	289.2115416426	22.2325543763	36.1546219302	33.325670005	838.2108351223	938.1271361851	828.4253213783	312.3139294947	270.4653078215	262.6574696317	246.7123397039	254.8988182458	236.160570774	753.1920015385	711.6678146669	688.2674988999	285.5806023657	293.1716055459	244.5654067643	584.2740709301	641.3978308631	609.5290493126	662.9300338943	631.0447044481
F6Y2H3;F6Y2V7	PEPD	5	2	23.3622	Uncharacterized protein OS=Equus caballus GN=PEPD PE=3 SV=1	66.1373410425	96.0866340674	72.9329160843	77.9842362066	75.8461591747	94.7783978985	113.4237176906	121.1241793046	127.3050182323	138.1451251286	165.6528179619	167.86471879	31.8499677481	67.6033572213	37.6730176639	9.6669357845	14.2752198248	25.8896891365	63.3853395072	24.194985075	13.2333939212	11.3661663879	5.8315677491	0.9697683986	55.4937114354	79.617161812	60.2053198638	47.6306501262	48.1723130595	38.2609826013	15.1295168722	16.2559224945	18.550651021	5.8462319043	7.2087547638	17.0675261961	25.6343030636	35.7029481597	20.2168914111	45.681533619	34.0461852576	48.7639866097	22.8210806348	63.2577338613
F6YAZ9;F7BYZ9	MYL12A	11	3	62.0632	Uncharacterized protein OS=Equus caballus GN=MYL12A PE=4 SV=1	221.3296321458	165.2305759143	155.5393916594	81.0307540445	82.8265925113	76.6537165661	380.587523654	323.0111894923	317.0893592849	433.9629627495	340.5009719087	398.9733083138	328.4415067893	345.6144505474	240.1536463807	392.1361298287	351.3488717383	378.0641849227	121.5135332639	148.4787881081	130.119578661	94.5383594416	97.16819167	56.5978631546	153.4511399566	139.3200734196	121.4367561212	62.1621612719	78.1408873815	69.0624839011	180.6524314807	193.4411994203	181.2714439068	33.13277758	29.6286399952	14.2334951658	55.0033300709	54.3405278106	62.548561686	67.3052677076	66.0727613466	63.2277384853	134.8990916897	115.2998679298
F6Z8W0	WDR1	34	17	233.7748	Uncharacterized protein OS=Equus caballus GN=WDR1 PE=4 SV=1	1091.152334413	1157.834768678	1149.1623835059	1073.650445984	1117.9082551964	1340.1900308952	721.0534350224	716.5354281908	706.4577349898	830.4328151112	749.8434364384	706.4349050705	926.4750850076	824.034451628	1033.8172182929	1295.8965225797	1237.4048487651	1377.0270151088	1060.6275048261	1183.4515819077	1113.1306883935	1010.7756481981	1002.8912795136	999.4899993408	1046.63320885	1302.0779580627	918.5831566525	1139.9992055519	1184.0975254139	1591.242008822	1235.9675521146	1382.3947709225	1612.642894092	1225.4365761967	1182.1088270916	1201.5108850863	1798.825141023	1778.0003247437	1369.3263142751	1021.9569336695	946.8580837038	847.814174169	692.8393520697	862.1178781758
F6YVH2	REPS2	5	2	28.2463	Uncharacterized protein OS=Equus caballus GN=REPS2 PE=4 SV=1	1295.6862042709	1656.8799084575	1524.0826060412	1599.3717796316	1432.1703065263	1419.0563866735	804.2158086368	848.995533099	915.4167149708	670.0821005139	828.9317376064	775.1595401349	948.536621097	1180.4511519469	1140.2359209709	1223.4193437523	1087.7429485903	1036.3907139025	796.900854812	1134.8430187788	1098.4496155698	655.7933134574	605.5525809005	660.9788030736	660.0017184565	775.3366978945	833.4695094018	2221.72876883	2068.0670117679	1999.2385045408	2100.4602074363	2656.7945883632	2382.9021840755	882.2804082253	1178.1827177329	1158.6086909113	1803.6724804132	2408.4930876036	2456.6969165556	785.2653924634	993.4506270349	965.8548531106	2088.9491075938	1355.5384387601
F7E419	ANXA8	14	7	99.0498	Annexin OS=Equus caballus GN=ANXA8 PE=3 SV=1	534.1424780838	1191.0646308943	1462.4819713742	480.6089810478	641.6517362273	796.6711452571	405.8644012587	684.7089386945	748.5839512924	637.8900384085	672.3690117293	996.227085177	641.3329184286	761.2587514749	1364.8084404954	597.2760769239	1103.873636677	1171.0290510702	717.9300632659	1033.2833378487	1317.0575327545	489.8277837449	858.2332824617	870.4987791655	931.646100785	1073.7402520131	1356.7111670999	250.9336457589	721.0841766331	672.2590319125	441.5369591342	472.0529202778	790.8319988691	32.8368526694	48.5532752117	52.557056611	320.6037965335	289.6842215594	349.7380795802	274.9512762367	296.5760574757	475.0971796952	423.3283546988	775.0669925132
F6S243	MIF	3	2	20.4793	Macrophage migration inhibitory factor OS=Equus caballus GN=MIF PE=4 SV=1	1345.221026306	1275.0925216215	1431.7075853875	987.8631860772	1109.8206420451	1277.2728122914	1223.9942633442	1353.2304488226	1153.8378302507	1877.092811943	1742.555512116	1642.8996352198	1175.1306419056	1130.5238228352	1139.0788605572	339.4267906042	319.4558075551	308.7825650173	656.5906972858	706.7309664672	623.3683087308	198.4390188235	210.5636602743	119.7179430873	1383.3061766649	1654.5246973252	1348.5293583377	702.4164909183	651.9765251314	992.1138258659	684.4619475856	751.4456371225	775.546383031	967.0769772078	1030.604446947	811.7792171094	1023.7999631911	929.8062413727	717.0200999517	1480.3465920213	1436.1269898965	1371.3033413777	1099.3575788073	1278.2900312956
F7B9P4	RAB14	4	1	20.9745	Uncharacterized protein OS=Equus caballus GN=RAB14 PE=4 SV=1	76.5839098998	93.1061656866	75.1090509632	69.0145797712	112.1361043607	108.5337297555	125.5276263635	140.3017918909	160.0793228834	114.8582676312	119.4055500173	116.8456790387	65.4706046042	60.0666889962	31.6037244571	0	9.6148583593	0	7.1433385798	43.5109594435	39.7683518934	0	0	6.6796700564	16.6909882034	44.1526294979	52.380330115	0	28.6817033313	37.2846819583	16.4318205752	16.0274836716	24.4833863459	20.7151334362	58.4695796447	15.2745193136	8.5405290283	19.2044229934	15.4320693916	82.0095162796	86.7690726894	67.7593886992	7.734146336	44.410731153
F6YF28	UGT8	6	1	30.8637	UDP-glucuronosyltransferase OS=Equus caballus GN=UGT8 PE=3 SV=1	631.1105480461	648.451921672	620.8874085633	757.5252489476	658.8250867182	674.6960057159	500.5025461579	426.6569399804	428.3065692794	421.090597649	438.8210976471	417.935431218	927.6042875297	990.2522472766	1030.1974444767	684.6558143822	731.7530298309	694.6345638332	1061.2154241464	1079.4954297287	1095.4729518475	1088.7941989614	1066.4663704267	1160.0513736398	782.4964951474	832.3712994342	862.7762751119	666.9908828938	661.3550038828	694.4834972295	457.5404346501	463.125917374	423.1674171226	941.5885254631	870.4959114152	848.3179101873	522.7569045258	564.7041425039	548.4498701916	433.1043414927	477.6440530464	442.6137897496	1064.847722033	949.6905359341
F7CU94	LYZ	12	8	96.6974	Lysozyme C_ milk isozyme OS=Equus caballus GN=LYZ PE=2 SV=1	904.7667539676	600.3212719782	585.5999768925	915.9198644401	722.8406619534	630.2893188052	417.9358981246	337.3023562958	305.2898648886	383.9318880275	387.0613692675	342.9148915002	748.4048388459	873.9756095988	689.8074659035	1454.8863322299	1259.734917672	1221.1662292027	1268.0575204273	1102.7920032553	935.8960538484	4031.0025274545	3737.3908432422	3991.1803779505	704.1998014486	758.8647582654	686.0408973221	920.9616492722	695.9613662937	769.0447566915	1159.9347634434	982.6030282038	717.9657429936	604.9281377654	630.3494867343	606.0679836029	874.5412311905	882.3327072801	771.7334970291	259.5681923068	299.9547154443	252.7885110284	1349.1169528007	1180.1432354762
F6QXW2	PEBP1	14	9	128.0287	Uncharacterized protein OS=Equus caballus GN=PEBP1 PE=4 SV=1	3819.9071311669	3659.5584679053	3455.3551766347	3100.5626212958	2980.183322444	2694.6040977947	3833.927046242	3514.1791621536	3497.3097115422	4733.4123472903	4669.4518101257	4504.2987634394	3287.5051198096	3415.0733417053	3344.5066928631	833.5093531686	1136.9362117722	1300.1351087622	2146.486073716	1824.0432239579	1895.2544612662	1302.9823506689	1055.3629534621	1314.3430595071	3496.5176002308	4237.2603093404	3556.3896461115	1863.9641632757	2031.3011260578	2357.6488975872	1448.7817423213	1529.5512227699	1554.1036478947	2510.0519845619	2776.8126202006	2800.0922120138	2823.1087217848	2476.2446006371	2811.9904455756	3304.3634551498	3884.5311162197	3430.5276814787	2566.7230603637	2635.6139020977
F6TZS9	TPI1	24	13	201.3343	Triosephosphate isomerase OS=Equus caballus GN=TPI1 PE=3 SV=1	2883.5006673266	2904.1768265689	2810.418875102	1771.6922010614	1849.5052419366	1880.1445097514	2504.765969612	2677.3288005614	2542.6540904187	2983.5323152051	2962.6425988321	3310.621195884	1809.4503793231	2107.5896427645	2074.8219510861	492.7051857562	607.3867670852	610.6886942223	1326.9023041118	1729.9004877407	1591.182263051	671.6617248204	797.6526863339	818.5818274261	2119.6550461362	2846.3193981894	2679.1218798556	994.8801601116	1171.2754347095	1246.3043783143	997.6447019918	1295.3277046515	1149.8307561772	1491.7749758369	1863.4101631806	1840.2498581987	1190.1040472847	1501.1249306003	1545.6981908959	1730.0375210883	2122.4594541563	1791.3758005772	1575.2755867075	1472.8652300691
F7DB59	PAFAH1B3	10	7	63.5871	Uncharacterized protein OS=Equus caballus GN=PAFAH1B3 PE=4 SV=1	450.1861686908	428.7775822464	457.5299573132	214.4788681224	236.2232632215	211.0880454064	511.1164968074	493.0561032603	468.8597409917	537.0049136193	561.4715407852	561.286858723	339.8063600101	260.0719825445	284.5226842006	36.2748674261	41.9712591197	44.0281944111	147.5987529828	140.9777626226	139.0434646267	38.2121605279	5.6332274885	10.7503972783	386.0701440217	384.0875949178	446.9452672661	162.9677861597	162.1602312411	189.4486297102	133.881708341	119.8454110748	106.7491713466	208.1225305963	242.1271387699	252.1678618245	137.5217192346	154.3383484075	170.0710378795	338.0456310218	362.499791253	346.4998703017	339.0320284601	272.8571271465
F7DG14	PSMD3	7	2	39.9766	Uncharacterized protein OS=Equus caballus GN=PSMD3 PE=4 SV=1	3168.7481833417	2118.2180019421	1716.2631033933	1978.0750229663	1830.454010718	1616.4867734685	1319.3668829378	1232.8314681699	805.3706586063	1838.5066118385	1488.0711606225	1915.3517725067	2264.8777041178	2806.3831140091	1432.9048761951	4813.8482395692	5077.3005771611	4289.683751004	2679.8355695267	2915.7066794091	2465.658167261	2337.3157922406	2075.620774734	2159.4174923603	1397.5106653532	1596.3480601648	1161.2207088246	3998.0927659216	2715.8809589821	2520.7805545513	2941.2986703081	3590.2544286745	2865.8561075287	1464.8975804241	1475.1384178751	1177.7001780281	2903.7041133976	3220.1622179256	2193.030853956	2718.2330189417	3387.3096609878	2993.4596926835	1548.593524676	1051.610477961
F7DZ70;F6ZV39	RAB3D	5	2	28.2551	Uncharacterized protein OS=Equus caballus GN=RAB3D PE=4 SV=1	10280.8976788771	10371.5205439656	12336.8563108563	10439.8899144026	7947.3827449689	12214.9244149779	9895.7252312617	9078.8126530131	10553.6478498428	7029.130007979	5626.9812035384	7662.23716244	2081.4143404811	1734.3023319878	2944.3538137918	2915.3285188813	3595.8028869814	4244.5262163747	6570.9629671358	5950.4157832515	7375.2327552796	4058.4572318337	3795.1778400925	5308.041923932	9290.7494445866	10941.0777641996	12569.9128139958	13267.1173769264	11676.4482757688	12510.977320632	10385.7282119077	10612.7259242107	10233.8196494414	16350.6529095071	13436.4192494284	19202.6792184008	21229.8400021225	20804.4208509952	26700.469876279	12368.5168480175	13095.3273868293	13784.2114418211	8704.3645847181	8061.6040728812
F6PJY2	LZTFL1	15	10	86.5499	Uncharacterized protein OS=Equus caballus GN=LZTFL1 PE=4 SV=1	188.1188405391	209.8295155494	215.0706260258	165.3510525393	179.889587871	181.4113319285	252.7070604415	276.3245170021	265.2936322914	344.7666764367	346.7599057221	337.9912797507	374.1860491122	379.2533918147	418.6123734602	125.3844956026	141.5315712742	176.7108901083	161.0913279644	161.0074066967	155.2593074124	67.1910634253	55.673429858	54.4952089788	210.7165302461	190.0687757799	219.7960299068	117.6069742891	149.745924324	166.4429192808	237.6883436091	226.0710251689	262.7045722228	108.880944298	130.916999242	148.3980706773	139.6933372263	142.010759081	124.1044927349	183.5345431557	179.7469307929	182.4638857439	196.2241711295	192.9594066423
F7CZS6	MDH1	19	11	141.2212	Malate dehydrogenase OS=Equus caballus GN=MDH1 PE=3 SV=1	1547.7203774995	1803.494009879	1687.5586511069	1175.3612099448	1278.1935590855	1259.2055260279	2004.236726872	1756.000159442	1862.5188781661	1966.7180453381	1869.5489968935	1754.6262441137	1189.7109515027	1255.1801456841	1316.7649453385	173.6927982326	191.1142228119	167.6875510959	709.2359123409	841.8468090081	837.1307226113	187.2417683818	205.4484199624	203.7005761198	1774.9374803145	1687.6769910778	1750.4885040344	571.3657883008	731.4447940181	722.813857332	548.156392631	576.4298054788	556.3250327192	2035.1637043226	2209.5037578068	2316.9647596085	760.2928040381	788.0665260547	793.5381043396	1154.9393571453	1220.9232784806	1249.3289106076	1633.2006011909	1541.6315425811
F6XFG0	PCBD1	7	3	47.3424	Uncharacterized protein OS=Equus caballus GN=PCBD1 PE=3 SV=1	130.6958700256	162.0100870365	198.7908930924	105.6942030456	114.3818448713	133.7307777703	239.5116879566	284.9486079479	283.4572873989	316.4576325474	294.4351092512	301.3930512282	132.0226131013	103.5184718602	154.1979676059	39.8206565556	20.1764056812	13.7061714115	76.8426216483	73.5753862494	44.2695341152	21.0413894966	29.9647932318	33.9520671842	180.9082998669	194.7769668352	190.7413710759	117.2699431154	81.9434753564	88.4808999524	68.0163156816	47.627991678	72.7777457755	77.260145545	160.3447377775	122.7058034862	114.5015186128	68.5801509446	116.9000844393	215.796276807	222.2788633244	251.5748560499	122.9105136024	127.0690533264
F7DXH4	VIPAS39	3	3	14.3232	Uncharacterized protein OS=Equus caballus GN=VIPAS39 PE=4 SV=1	5358.5084048045	5262.3110697562	4809.8644789425	4883.5815986477	5499.6494899274	5131.6735388101	3662.3214259188	3471.2728704216	3372.3464086676	1199.8852722972	1212.0835152928	1134.481448606	2015.6352219915	2017.6142199881	1998.19384217	2040.9302995337	2042.2851128379	2004.3351058679	2258.5116120358	2468.1870309279	2393.9417919614	2408.7565045666	2320.0698076067	2356.7658026418	3763.3973077218	3778.2937176347	3752.0785515321	8287.6130684969	8031.2358976138	7547.0436161946	4338.4011001801	4472.6797170747	4089.1718285075	45009.0406256537	45806.5234512274	45769.5581793081	5533.854330048	5175.852293799	5082.8580297604	3776.4994838743	4127.9581387609	3919.8052816763	7334.1801126461	7961.5178003425
F6RM73	APOA2	14	7	123.5909	Apolipoprotein A-II OS=Equus caballus GN=APOA2 PE=4 SV=1	3076.5727680259	2277.7095743664	2093.7266307589	3384.4041238717	2911.388334174	2459.2414949291	1553.403905769	1377.6276406534	1204.2246960864	2004.4222668572	1795.9931434492	1650.9953308959	2827.1800266679	2908.0578136263	2384.1523762613	7027.511856416	6246.2778840964	6737.9931907684	3932.9121449055	3900.1868358853	3419.9473107126	4753.141861179	4235.5923376931	3936.3674106335	2185.3725120997	1834.5542477309	1852.4162701618	6369.150320256	4928.5654775263	5514.2780641436	8504.5872951113	8250.539323623	6654.5122371302	1961.1523209022	1970.5879685668	1733.933826986	10097.361662188	9267.6332722393	8541.3147504154	4263.0337946343	4489.3171350019	3972.4607918337	5050.382738518	4889.8584593187
F7E2S8	NSFL1C	6	4	34.8999	Uncharacterized protein OS=Equus caballus GN=NSFL1C PE=4 SV=1	17.2602377595	32.511985037	23.5345634989	32.296225946	49.121037134	33.5083862487	94.6456544463	104.3056403609	107.4456226358	122.743752392	128.9814303204	129.4592414927	12.4612321902	6.8502491304	10.8325264287	0	0	4.5567902499251E-005	9.6795598797	0.5972959961	0	3.517857276	5.5557271237	4.2114644691	19.3193586279	56.4890502188	40.4428339414	1.9130193922	2.1841031956	3.2692867124	0	0.9553108915	0.1534721691	15.794985526	20.2384693055	4.356927748	11.7836108785	6.2056155049	12.4884027237	27.1386193307	20.8534312942	23.5689340548	4.0351190708	9.2941238744
C6L1J5	LDHB	29	12	207.1281	L-lactate dehydrogenase OS=Equus caballus GN=LDHB PE=2 SV=1	811.3423232329	962.6405237928	1137.4191414676	675.3856042368	795.2619728113	847.6246231121	1181.408870445	1262.8388243682	1184.4478450717	1314.9923134508	1224.1995621957	1136.0870231082	833.0239853821	793.1350895762	879.247791655	138.3589334341	154.1680021337	198.5360138924	448.1839552799	495.8960778195	464.5642571804	198.9995131296	177.8226719176	152.2197933108	1254.9303943936	1415.7570058463	1193.0571733042	508.4352258422	532.6564145632	722.6904131147	431.4051193808	446.253897329	495.2168706914	688.0283589255	873.4633912706	820.0394098855	752.6164593117	669.8601180616	680.9666923622	929.19747188	884.1247279293	867.0789477105	778.1854122168	882.5614554008
F6TYP0	SPTLC1	5	1	25.999	Uncharacterized protein OS=Equus caballus GN=SPTLC1 PE=4 SV=1	737.4059986952	620.3083893605	633.9704308369	613.7344241782	599.5513147175	533.8166207139	332.2322913773	393.6468480296	298.5612069265	500.9678404055	476.0898755288	451.1149505782	164.2231606612	201.1174037678	189.1757341148	1878.7965980652	1551.0641149556	1697.2944942612	3626.3109157593	3769.1809968392	2946.1439233534	722.9961001353	516.643206078	645.1716482111	414.4547610462	396.4923770959	566.9824716873	389.9329956447	687.6155491388	672.8869710735	644.3044833618	766.3236260489	633.7113539335	236.5495608268	311.4250872308	353.3055863797	491.4075267969	593.4494708236	462.8020946535	864.3982560284	929.0488639815	792.0707594127	292.7495569283	238.9916049469
F6PKH0;F6WW81	PBRM1	4	2	23.526	Uncharacterized protein OS=Equus caballus GN=PBRM1 PE=4 SV=1	2091.3076408195	2206.6256718133	2551.9541563961	2246.9196572475	2322.161893955	2723.0845983154	1342.0184995011	1409.4334188998	1568.5079921346	1897.9351270574	1732.7528186706	1413.076356878	883.681779261	794.6712070615	723.0360857048	2998.4668559712	3142.4004444695	3599.3677859235	16190.8071262753	17290.7511034928	15905.2578434645	2742.5497438434	2547.4696748508	3338.5019588567	2518.259339335	2923.349891707	2568.1860544003	2780.7995447776	1915.9591142708	2320.4185643059	2485.5299638618	2600.0430752827	2923.9205713468	1145.9120334077	1328.9023985369	1635.6140825504	1995.1236843163	1718.6426597331	2117.6847539497	2849.6604169454	2797.7392632819	3280.7734694044	2588.1707617089	2548.7805831867
F6VBW6;F7A730;F7DZ58	CASP6	14	6	72.7677	Uncharacterized protein OS=Equus caballus GN=CASP6 PE=3 SV=1	307.8550965934	312.4392739214	291.7463666558	196.0114508293	204.6296197348	185.8008151617	350.8258933648	320.3492904234	295.1074218255	219.4980406818	220.5805335323	238.4855606336	79.8078065852	85.7311955519	164.1345488843	290.914234821	286.609702756	269.6939517451	1082.2684555159	1030.2728715333	1060.8623228571	876.4673232917	825.5902438391	875.4294361259	483.6038328986	463.7919179207	410.7151433642	560.383720924	574.878582564	527.424584062	308.3154870401	288.9600983154	282.8241586089	104.4344372926	127.566754626	115.5246814672	261.9856443737	259.8566271549	272.5639101175	473.01981174	456.5625563532	432.1278062419	508.3958003037	482.4343868308
F6XQ96	CXCR6	3	2	14.4873	Uncharacterized protein OS=Equus caballus PE=4 SV=1	1261.2914982971	1351.5041295298	1388.282942891	1477.7895888255	1708.787101026	2023.5687546981	994.1162298822	1015.5115648779	1129.478714235	916.9351308574	927.6346711768	702.1525125123	1410.2092771514	1510.4022866714	1942.5863358595	3297.9130468717	4015.8844062341	4420.5063375134	1690.4693399972	1922.2075209093	1985.6460736761	7053.2040096399	7094.9228824052	7631.8306052379	1167.2047603659	1303.1505577818	1617.2104029013	1923.6073772689	2158.1726204307	2361.5659324892	2239.2569375056	2424.1593066441	2561.2399459531	881.194062964	965.9196925245	1088.6237897392	3698.5452463376	3986.5569884021	4551.292525673	1276.9908135764	1511.9719258736	1551.8900532844	3465.8153229279	3521.8029937508
F6WCY9	RNH1	2	1	9.4175	Uncharacterized protein OS=Equus caballus GN=RNH1 PE=4 SV=1	112.1777774103	85.9917986038	97.4935701763	76.642196894	48.3094379593	54.4628590276	88.1134316161	78.3058781733	71.5521289832	104.1643455526	95.847569109	100.6858721598	44.6704823733	58.0525288558	53.9406743503	12.3337417437	9.1389743524	12.6190702372	45.9341652817	20.2690700673	36.1308841403	5.4031586038	1.7184842714	8.4576940921	105.6132967084	125.373847864	104.0917360044	23.7568567231	36.2110605783	30.2686368376	31.5278851048	18.7146917171	25.7693320786	7.3512245075	16.2271423037	26.7257715471	17.0663305096	32.1645056858	20.8344493284	37.3905877709	42.5424198447	36.130571086	56.0736128839	86.3503974698
F7BFT1	PRDX2	9	6	61.8929	Uncharacterized protein OS=Equus caballus GN=PRDX2 PE=4 SV=1	349.9015727426	206.8188952701	202.8913076235	424.0236231776	328.0460109141	307.9444230588	447.0011938099	368.6931508723	388.7770542029	611.9732527496	495.0489131725	476.5814677153	342.2682214582	347.4183321598	308.8049923554	129.6430840644	54.6278854617	47.5683572706	244.1186748568	173.5313849514	171.9412859095	7.613243775	9.9964455216	13.5577906833	316.8998421586	274.9773532614	298.2205704909	200.623463283	160.6137223136	151.6638847804	341.5793863423	308.0103846525	260.0277259863	196.7388269917	163.7078735171	159.4160003053	470.2418471055	491.2532292329	423.2851870547	477.2584629526	408.4431721154	371.666284296	328.0834207491	289.4878449873
F6WPB4	PARK7	21	16	149.5764	Uncharacterized protein OS=Equus caballus GN=PARK7 PE=4 SV=1	2018.201363685	2034.5972656005	1802.9853143281	949.7236575135	1477.6627477817	1234.74389253	1729.7699258767	1970.5820895157	1897.3004332742	2472.9774545745	2457.0728439432	2477.5613175236	1777.5329209585	1933.271889967	1718.3718810266	456.5105929139	465.8900116932	405.0616529101	616.4143050883	1390.496411721	1241.5903613624	263.1020191479	292.9392507945	293.6721741717	2118.4708842883	1770.7380157492	2191.0612236235	710.7773316899	942.1143514764	904.2059083411	653.2041485294	1149.7976848785	867.4945714818	1127.2884736851	1144.2099985194	1057.133627611	1159.863534096	1210.8864174827	1073.4947106998	1292.7760181111	1545.3037326418	1457.8284736725	1205.1914779544	1500.7478851172
F6ZHQ5	CLIC1	17	13	129.18	Chloride intracellular channel protein OS=Equus caballus GN=CLIC1 PE=3 SV=1	2204.124280404	2123.5356672427	2170.4849343422	1618.5714491576	1657.7136638903	1780.7459368218	2785.1868926024	2283.0341301456	2252.6221664133	2542.3261204412	2358.3758727301	2672.6359732743	1748.4567174508	1720.9165703932	1835.8002998003	394.1312505082	506.8950081637	548.5825867353	1096.0556879834	1163.036174632	1196.6222394405	329.9422518487	328.009358729	393.3028943521	2365.9400876028	2638.434613445	2523.5173146212	961.9823802718	905.3645986106	975.3701303775	765.3531862114	632.9383039044	835.0903447653	1762.3147028536	1474.7259686361	1500.1862651412	1305.1991834476	1110.4485108164	1191.0603403846	1791.4170142627	1678.7886845889	1627.6659035691	1851.6099478634	1718.8843697427
F6QX36	ITIH1	39	19	262.5149	Uncharacterized protein OS=Equus caballus GN=ITIH1 PE=4 SV=1	939.8221852915	1059.0076966266	1232.915959269	1669.7353933132	1678.5153916761	1970.2591519201	646.0482777686	662.4834228579	783.0389205466	750.86992711	762.9044999889	671.6845555545	922.2690603085	909.482371097	1091.2253877929	2381.9612325379	2529.2268828775	2947.6063210715	1644.0235760947	1659.9909750591	1681.4172881702	2094.6580115888	1923.4581703819	2299.5241136692	778.0921558465	869.1423707444	965.9859062212	2208.2824633679	1973.4790087573	2375.9626398003	2634.7902115879	2820.8734051389	2958.0086417334	1186.493287194	1288.2454565879	1374.7929504811	4527.1480215832	3998.3882905979	4853.5213552754	1318.2216282393	1288.0013192292	1429.2601893385	1443.4208130581	1671.8744377397
F6X2T0	GPRC5C	8	7	48.1037	Uncharacterized protein OS=Equus caballus GN=GPRC5C PE=4 SV=1	1324.6253547184	1100.4262788823	1361.385633787	1396.2861239037	1149.9213793047	1352.4706976265	835.7135010045	821.7706696919	848.6854628127	866.483121103	710.9586144419	785.4256357377	1451.6641045581	1583.1744246351	1859.7755841836	1814.9136066327	2366.1924718982	2477.5174985716	1657.5204922736	1564.2494460562	1731.0086806068	1544.7305710459	1684.5891740309	1839.3376840006	1212.7692490773	1364.2996626978	1364.222490448	1547.0448021658	1550.8459217413	1752.1694105714	2275.0842382849	2072.7261634566	1980.1302063286	1424.9587762441	1608.9788194989	1782.4329836116	1737.0022435917	1749.4243200324	1950.972049864	1042.476151571	1256.1948238072	1141.024085726	1748.2013948451	1575.5815734646
F6X2I3;F6PKZ7	BTD	6	4	34.3665	Uncharacterized protein OS=Equus caballus GN=BTD PE=4 SV=1	74.1287183072	60.0985363652	65.2056555592	56.4136108875	50.3978407162	43.8532876538	52.4455820113	48.957012982	50.39598227	17.0079686954	15.4936925834	11.4173426463	29.9457568423	28.5473931824	28.6874346302	9.9869894597	0.6638646651	0.9436442278	13.7290282323	8.9247981571	2.6311948295	22.9708629954	9.4241622963	7.291459941	36.0529168067	21.4153748713	32.6144996779	71.3566257357	58.6503790259	51.3202585627	25.7326078012	23.7229234471	18.3759499525	710.6452819842	612.3122872045	510.9041170627	23.373513499	20.0283318519	15.6488988437	85.127439299	66.4298934786	54.4046779955	48.4005131166	45.6425902451
F6TQR2	CALR	5	1	31.3377	Uncharacterized protein OS=Equus caballus GN=CALR PE=3 SV=1	105.4175978043	110.8436284264	106.2241447575	107.3828093414	94.0294086134	105.900886388	119.9458530377	120.7633918844	146.7527395285	207.0629304478	224.6038385589	196.1257849546	90.4664077569	127.1454883701	111.5159569676	46.2942373071	31.0564824098	33.2935534819	50.896680281	98.6505108084	79.884493416	19.7288063528	15.8752846644	10.3295656001	147.8649632263	122.578005631	100.1322557955	30.3565634082	50.6321262457	55.332750439	72.7162885547	69.3552094486	89.8051915001	55.9598028232	87.0935370524	80.9253175582	39.951200505	35.177105743	72.6818020374	102.8573183734	94.646193843	106.763142108	95.7890928904	107.8070748128
F6SJ41	PFN2	10	7	70.1238	Profilin OS=Equus caballus GN=PFN2 PE=3 SV=1	537.3929193283	513.7866723999	545.2721016399	433.7451896979	446.7138121803	454.5571692777	608.8289610456	647.9083600952	556.7732698172	510.2552169541	493.757687673	468.9492628345	281.1144973081	316.3456330732	315.6417913672	48.4639847149	37.6462737896	47.507972383	205.9337029629	195.1833628473	181.0190276844	150.0111584211	127.118941078	139.7650839119	725.7429899311	783.8800233774	742.8509825179	1116.3473004295	943.0617328404	1221.7373598418	253.8338647537	263.8110753355	252.1486412046	3670.57299241	3806.7165568053	3323.914113123	492.8374160707	503.4442811778	452.991352706	835.0683034819	727.3988096002	671.508955625	393.7747391764	537.4696779471
F6QKJ2	C9orf64	2	1	14.965	Uncharacterized protein OS=Equus caballus GN=C9orf64 PE=4 SV=1	50.522131374	71.585913155	68.7361988372	56.6138177199	56.519334571	69.5653950972	175.0448261	181.4037602402	168.5875297297	168.5276564437	212.7895156188	205.8813940336	30.6402194296	22.1264045568	24.9910973623	20.3456883268	41.3795616709	42.174897197	14.5153206964	6.2620101926	7.0618780413	0	0	1.4584769911	21.2453941129	41.2737522484	55.0549449728	13.0844545672	26.4685981703	37.0975732309	11.6929294515	10.4704076685	15.6784069879	82.0909915929	84.9307500479	104.7898195133	39.5744883491	26.0624615473	33.8946130338	98.7098859139	96.180531614	89.8047144502	17.8475010713	26.4965273745
F6UV62	MNDA	2	1	9.2941	Uncharacterized protein OS=Equus caballus PE=4 SV=1	255.6390697145	114.0569011479	140.6719043588	227.7762262871	181.9843307352	138.8403656945	203.038591746	129.8115011386	140.1252271242	134.6267904737	127.6278914929	115.211941344	273.8777499217	230.4715669068	157.6987416555	417.6505403871	304.0271756987	329.1594672464	354.9825836063	252.1728569519	252.8271690639	247.3685401434	215.7910929642	182.1283786577	256.1987260088	134.2285859217	149.361285365	151.3420289097	122.9349705744	143.9012351753	302.4321093762	220.238657844	152.7746680759	781.2029466117	708.9898387505	743.3136048966	356.7283754397	335.5160386647	225.8701993916	423.1890743902	424.9383202546	351.5515288278	66.5080705015	164.0612772814
F7DZE7	ADIPOQ	4	2	19.112	Uncharacterized protein OS=Equus caballus GN=ADIPOQ PE=4 SV=1	21.6834776044	29.9231546843	18.2009725188	21.969159967	13.1500251492	30.2580951379	29.9064343559	36.659292627	41.9452184609	22.5111474212	26.1904780429	25.1792235385	3.3229881059	6.9971123117	12.6398340633	153.6023433112	155.9964394518	120.3450160943	39.209949992	49.5679739243	51.5312292433	174.1131242857	154.7143117938	146.8830547847	21.8441497555	49.8218075329	11.3623448437	59.7135143826	64.9250768059	74.3736970218	52.1132098897	55.56279227	54.238022731	22.4395367988	11.1223044815	35.8708395015	88.0421100227	72.1245396369	82.7785940869	61.906371981	60.0543517219	59.4333860622	23.7166626505	39.5414538048
F7B435	GNAI3	3	2	12.8694	Uncharacterized protein OS=Equus caballus GN=GNAI3 PE=4 SV=1	1034.393676581	1178.7752706125	1200.848293472	1061.2754886341	1239.3967139684	1260.4708927629	693.0835999978	749.3641864401	718.853416067	690.3008812103	729.2531592755	703.2864830512	1116.86185987	1245.0295152041	1117.8235995345	1195.0182811366	1311.7562835266	1384.4042179644	1368.9950219771	1722.0146976361	1723.945146208	1447.6237274951	1424.4758008175	1418.1134020057	1293.2119119851	1482.9460979653	1522.5809772419	1129.3345902868	1277.7174161526	1407.6667215111	1296.9209540175	1362.2023366901	1236.1474283408	1331.0828950004	1629.3190288182	1748.2930241206	962.7351233256	956.3026709713	1018.6274905319	581.4994265407	669.0320341185	624.1262757666	1525.3313666255	1616.5537958611
F6WMT7;F7C7Y1	KRT71	17	7	96.0837	Uncharacterized protein OS=Equus caballus GN=KRT71 PE=3 SV=1	614.8478622405	577.6972183782	592.4867479863	1475.1428622565	1356.2163266348	1286.816992099	1219.789580262	1095.1677942953	1084.2904071777	602.5262842537	564.5790382634	523.778138542	1542.0621607923	1454.9535504912	1452.4878052948	5072.3345741727	4874.840984173	4674.5762341572	1628.1114681858	1601.5279840553	1571.4343097414	4070.5331237041	3842.0929740974	4099.231759933	1195.3473168884	1257.9410709647	1096.7076275831	1280.974098128	1263.9495641984	1208.3001144805	1882.4192026975	1853.5056806294	1591.8389469267	4280.7464605631	3785.5935404526	4006.7526430619	2485.1872003291	2299.5040332547	2265.7744699786	942.5683736483	932.6674584783	924.706084505	2304.794263571	2168.3429828291
F6XS05	ESD	17	10	109.246	S-formylglutathione hydrolase OS=Equus caballus GN=ESD PE=3 SV=1	1284.327348073	1133.823303338	1077.2088191808	938.5531747214	907.8528373879	755.2050127747	1086.0463526637	1055.4141414294	1021.6231494393	1004.9486821624	1007.3926790369	784.2773624574	1087.5935774206	1263.3139584094	974.8111837777	690.9625078831	605.8757442806	654.584317803	844.108866739	937.5356429357	769.9140836622	394.3274062132	411.5255000761	400.7352352874	958.0863727227	1145.1651184427	1191.400292301	797.4049749542	650.2634042773	649.9622665179	737.9503624346	826.9410020699	695.8333879445	570.5087880668	711.8956779612	494.281796209	980.5086483187	853.2589172468	913.5629968866	666.1057998834	740.456723529	665.3877588254	1042.0895923904	1084.7056280569
P35908;F6VE52	KRT3	22	9	108.0762	Keratin_ type II cytoskeletal 2 epidermal OS=Homo sapiens GN=KRT2 PE=1 SV=2	1890.3770003889	1768.5096814601	1803.2640725275	1798.3137859945	1812.9286942994	1879.4695966	1077.7445135353	951.480128563	1103.325141968	886.4737243094	890.6568341231	848.3231067481	721.9398893583	771.0623974776	869.8925905593	2212.6231517867	2097.9537624494	2195.9931028784	1486.1555055964	1605.503623158	1607.7213694652	3099.2083495338	3054.7471239699	3579.2485293049	1293.6220959185	1386.7542869023	1531.1362213941	2532.3733508739	2405.2254202243	2530.5548207598	856.0011170591	827.2778332841	852.0131477519	562.0874211626	621.0000332122	687.1599311804	873.2047917311	868.4569394322	977.8008185685	581.0008115424	631.5030798636	642.0354436522	2013.8572068495	1845.3812488822
F6VSN2	GSTP1	28	12	277.9566	Uncharacterized protein OS=Equus caballus GN=GSTP1 PE=3 SV=1	11770.2992497288	11556.983057273	10614.2892546865	8970.3579849581	9128.9426235222	8738.9368136714	14860.380954637	14216.4285236566	13724.3636762269	11568.8331392615	11466.0272586561	10857.8463876557	13662.4500108882	13626.2452998137	13326.9832606675	1501.6807020614	1461.8117881653	1335.0992647654	7847.933051204	8139.7565625475	7784.5957916623	2102.3530312076	2128.8590324597	2119.3590941713	11607.9930285768	13947.7031796921	11179.9644115856	4714.2438252112	4921.7426608431	4975.7109783708	5891.7632637041	6207.5725033594	5813.0661896989	11144.839714487	12198.352466153	12213.0143713396	7922.3588784962	7258.6430299848	7058.3541402658	7731.0746284447	8421.0011607423	7872.7060439802	7988.7772047893	7627.0193283109
F7AQ43	DES	7	2	32.153	Uncharacterized protein OS=Equus caballus GN=DES PE=3 SV=1	131.506375107	148.8471050153	172.5465493957	156.168624375	213.8072956589	207.5085023495	154.7686654044	170.2692327878	163.1697821116	108.665220331	138.0382937133	120.2394265393	265.031051334	234.6915175806	269.137108559	363.1410936034	342.439393983	336.9657898449	226.6336836625	216.3600354943	266.9106481944	408.8625841993	452.2401983539	391.2498998406	137.2879172941	129.7160684448	151.4227428158	208.274724097	242.5049594414	229.2698809896	267.5520660048	294.1308107154	254.5753429405	192.2542562549	400.6537074371	294.8052094589	443.1553599974	398.6501594895	439.553174331	170.2106559656	217.8286793615	232.4477039741	335.3666697224	383.9429897967
F6Z2L5	APOA1	46	26	438.655	Uncharacterized protein OS=Equus caballus GN=APOA1 PE=3 SV=1	19311.8468466873	17696.0422751779	17798.4896510383	19825.1111633197	20101.2671049726	20127.8149367763	11104.5363523443	10889.6940971226	10443.9678512322	14091.5757775557	12971.3240467532	14303.256700219	22443.9967979355	24393.1945219174	24889.4392945723	42656.6048323954	50869.117635902	51513.2891150484	23903.0665154353	29682.6772710104	28590.0284194688	39958.8058307884	36966.1827460167	37539.6224597408	13762.4131880634	14029.8610967523	15007.5023972851	36614.8074648034	33883.9158844078	38171.3575414455	36228.2764745986	41266.7104441473	34626.2878672008	17437.6407219398	17258.0656949413	18192.1081691598	58304.1663996865	60665.8151081449	56077.0040694527	23750.9004739193	28504.3088224905	25263.2422789883	32111.3619971761	29184.3101678934
F6Q6X3	CORO1A	13	7	70.1281	Coronin OS=Equus caballus GN=CORO1A PE=3 SV=1	74.9224483483	66.5593110851	80.200569967	70.6809412969	66.7364828727	87.5314020188	146.1268496914	144.9131978608	150.2716264863	147.7404448533	152.29032624	163.9209450579	105.2178658655	84.7968921911	117.0250550519	228.6494812502	232.5058823623	234.0359595934	81.0848174392	71.8574475	75.3312585438	382.8978695224	360.1211542318	372.0773192774	77.0286200435	72.8780659173	69.7976123601	44.2029113108	49.8868755751	61.6035180136	144.1468763703	137.2737093006	149.6936035704	50.8819358104	45.5216066334	47.8113875529	38.406622206	29.784620762	44.8999652094	58.4697153136	61.8104356077	57.46317733	185.1402500454	168.3383418847
F7DQS6	WBSCR28	13	5	94.0779	Uncharacterized protein OS=Equus caballus GN=PGAM4 PE=4 SV=1	75.220063058	35.4503345579	27.3316244508	45.8882283367	11.9191285595	12.9588884771	143.2147464673	99.750420283	71.2264705154	258.584424546	159.8018689236	165.0033777816	40.82859883	15.3232992312	22.909364335	1.1458942433	1.3268832692	0	21.1835662388	9.2641297073	5.3431094839	7.0056512652	1.76742073	3.1375409436	33.8574010864	31.0694045932	12.0332493164	11.925599602	4.421692328	4.8461562317	24.6745102526	39.0091268942	43.316073188	7.7347745561	3.044112609	0	194.3843277272	145.3831924124	197.4691258193	39.9644568172	46.4294162216	31.0339305006	2.4922124211	1.9907470221
F6SWF2	LIMS1	5	2	25.6239	Uncharacterized protein OS=Equus caballus PE=4 SV=1	218.8612717527	500.5227917171	578.3899685164	441.4968137206	889.4714092638	898.223138995	343.5426592338	568.2222901441	612.3207665861	354.8810584697	569.7570252019	558.8244559809	891.5096384019	984.4247306002	926.9633395562	1207.9817402012	2792.2364924026	3059.0090740964	682.5699879142	2089.1877236557	1954.9688021445	1200.729942567	2134.2588494902	1924.9883313143	570.711005106	905.5132234517	728.1530001642	352.1431191737	1055.3141442982	994.9311461508	514.3447133316	1427.9875267154	1302.2267479848	1360.5594661416	1589.0392162884	2066.1136209039	1334.1073553822	2571.5852512207	2666.9310777272	603.8482101428	844.7805698195	761.1425345171	1043.7870202084	1822.1507634547
F6S6J4;F6RUP0;F6W954	PRDX1	17	2	150.6968	Uncharacterized protein OS=Equus caballus GN=PRDX1 PE=4 SV=1	332.5115773822	99.6971861457	67.6684251794	306.7249952909	107.0483504308	68.9389477643	777.6766307279	182.8790367425	210.6643075497	787.2153142451	263.9758349622	280.2899059929	425.1379540251	188.6020354971	54.1496488918	59.5505653478	9.2586299276	11.3117627211	196.5136688589	51.4856812219	38.0324380145	31.9815645525	14.7748707721	6.1122462337	346.5349136983	40.6388893307	29.2140761616	139.0177746493	43.6494791677	15.3267068213	196.2358479824	126.6716244239	62.9573802274	86.7048813501	4.6254089609	0	153.4615283464	86.3447667786	33.1332943348	87.2292955556	50.6952176177	19.9510617485	47.8040547086	20.2619534983
F6TV65	PSMB3	3	2	21.6343	Proteasome subunit beta type OS=Equus caballus GN=PSMB3 PE=3 SV=1	132.4746480001	136.6366893976	141.4692396947	120.0300473015	151.3362736278	137.3914441436	264.0600836164	256.7983235336	234.2677110592	227.2424329342	285.4075205305	277.6449180535	94.8880648023	104.8743905946	143.300313492	13.6292287423	12.4228824688	22.888468121	48.8578795351	49.7020683332	49.3589990056	8.0272360777	9.6142072582	6.7113097505	197.2785628677	300.7010201217	227.6085034284	157.9416529017	155.2525746568	157.021035489	62.7976577328	44.8834065832	78.5344248281	821.5653883356	710.5438024279	829.4221916213	80.8810155206	75.5938332796	93.9780471345	205.7513187375	275.4352929235	235.9867410265	90.9654331432	72.3077958364
F6YT94	ARHGEF19	8	4	37.5631	Uncharacterized protein OS=Equus caballus GN=ARHGEF19 PE=4 SV=1	374.3794768903	378.5127083055	345.0068357282	805.6469008705	837.587152562	800.8539676649	285.1755482483	292.0225328232	280.4711390122	252.8450187168	259.7379161188	239.8231190105	773.6857842601	846.4705951772	837.8393217208	833.2684220929	998.0139595163	979.3162932482	734.5949908508	770.5782251579	769.2258278337	1071.3007858915	1101.0701187685	1178.0167118879	700.9725284958	751.2090934341	736.8115986394	631.1318671032	675.2981974512	628.4410115631	642.3533774325	616.5436995126	706.5386670915	587.0147004042	556.1645808819	544.4518515354	605.2105940692	575.097675055	653.0998843283	361.5587215896	403.5482857023	395.2551644992	591.4839578885	658.2451714266
F7C5T6	ACAT2	1	1	5.2583	Uncharacterized protein OS=Equus caballus GN=ACAT2 PE=3 SV=1	129.4634093222	132.4607052373	128.144256808	118.8037829209	112.3294992874	132.0838268288	123.5292364676	115.5799795893	124.2138951611	99.1429498262	102.6908062829	103.1500756457	81.1533305338	99.2245624572	105.3745913139	45.6768828253	31.6219957188	32.4594335506	82.3809889253	82.4506848093	97.9141290581	57.4404288916	54.5835063409	71.7597590242	155.7841261736	140.7183387762	160.3766221816	71.7373281715	83.6473102434	78.1727930674	50.8963353142	43.5323567353	49.095612529	115.1830612975	99.6387813634	95.9435096814	47.1139219083	51.6564225734	46.9198808766	78.4796002028	87.9931614087	105.4825387399	146.4131111899	145.6117176626
F6T7J1	HEXA	10	1	53.2086	Beta-hexosaminidase OS=Equus caballus GN=HEXA PE=3 SV=1	95.8493710039	163.1726005763	230.2352276779	137.296236833	174.5009953976	228.6313898339	210.8267420692	194.0872309777	224.6587556216	186.0778180303	174.5997485848	124.6501039932	81.5859017845	79.4551808179	143.7686784863	48.2378602672	49.0180022261	67.6407432433	38.2490120113	52.0248079713	63.5767041137	21.6843339445	67.572698217	68.9994204638	220.629007555	231.2594586573	176.9657189113	191.9471587044	101.0951230758	122.7836753194	86.6630972111	87.4571138666	128.4061363289	448.9246653675	403.2092951808	599.5701250062	157.6678663956	128.4715839364	197.1314487808	208.0263704189	174.3615060493	240.3340046236	68.3096503563	87.0386879182
F7C1X7;F7C7M0	SLC9A3R1	5	3	26.758	Na(+)/H(+) exchange regulatory cofactor NHE-RF OS=Equus caballus GN=SLC9A3R1 PE=4 SV=1	282.6890664001	315.2362357527	266.9751337431	208.8985472303	256.2717758634	253.3458493345	183.999556396	151.8634337763	170.5486465748	443.9119472723	420.5217167901	483.9342080677	55.1609329484	52.8944010076	65.4624511468	383.8452372358	520.5510298152	534.4600192283	263.1422757474	283.8188548955	309.1467005114	260.6379727371	234.065517606	220.6069658387	263.4839628385	220.4914807946	250.6022311438	143.0524549269	172.5372894986	184.5050899275	113.5304537659	130.3860490377	151.2939460685	51.4463983055	56.4192517592	41.1813339742	113.76056584	120.9392076522	191.2997165706	109.5497543175	96.9181279896	100.8967411794	201.4714992629	138.9066974615
F6W039	ARHGDIA	15	10	135.1919	Uncharacterized protein OS=Equus caballus GN=ARHGDIA PE=4 SV=1	2788.9062736545	2987.2890815554	2752.1463496912	2218.387944809	2072.6624454896	2165.5274098524	2424.0718292707	2303.5723519121	2406.9197159408	2559.4247547475	2422.5264890335	2328.2274559795	2027.9436910663	2201.9261940083	2308.3466795751	463.0589088304	536.9413728515	483.9849164699	1354.1841942279	1452.3992836891	1454.6345794875	678.3182076648	656.3046058499	724.0702247466	2974.6485144204	3285.9575336852	3190.5379410172	1142.3273891625	1156.5647663752	1190.9223495066	894.4843310878	971.9586489565	1026.0524689125	1940.678257053	1888.3041359977	2094.6166599828	1120.429467323	1069.9444119247	1183.4875192568	1607.3565305645	1691.1104611637	1612.5732587912	1933.3331836991	1741.9517487692
F7BN14	IFI30	2	1	10.4414	Uncharacterized protein OS=Equus caballus GN=IFI30 PE=4 SV=1	640.5479906649	483.008276407	501.4061061545	445.6358048835	351.7136443422	361.0200912248	174.5930382694	226.8810979094	158.3328533905	111.7713783203	103.4198334337	140.6841982704	145.3868764031	192.9483523439	105.2079260824	42.644230177	31.8608436592	26.1466159268	123.3558467648	151.7454266891	109.8814592649	3.2342010484	8.6759977491	0	128.3745460934	184.6239973796	156.1061176049	465.6548436098	548.6952692279	472.1561785	111.5001334402	177.9211587618	136.9258934043	282.0862514155	552.2975185123	542.4581661836	121.9655629199	134.5398066622	107.8510284653	107.6277107576	141.9351413605	86.9367370403	67.1733880338	76.4451819809
F6RDB5	CARKD	6	4	32.5254	ATP-dependent (S)-NAD(P)H-hydrate dehydratase OS=Equus caballus GN=CARKD PE=3 SV=1	105.0130387873	77.1109568007	68.5042499601	212.227826137	150.9190023746	135.1454447094	115.8914812276	100.9085088337	99.8388268983	174.0593514807	167.124186536	127.8929778786	193.4950415351	188.6755057195	107.0928051504	121.1502190213	110.0451943401	92.3656726177	92.0691679399	73.0307143609	51.3727844936	197.3193859707	115.1831817671	118.8213579227	71.8803445141	63.0740906118	27.4225285512	183.2254075661	120.6820653961	123.5639176616	204.7375066653	181.5647221007	152.2914643288	75.9768544035	93.642099251	50.94013487	268.1793444174	200.9200449346	193.1368278026	106.518667269	98.8204442286	81.9275644559	74.9144194681	76.1217737965
F6XE58	SRRM3	8	2	36.1495	Uncharacterized protein OS=Equus caballus PE=4 SV=1	66.9075503571	24.209809562	96.9346362998	6.4930493396	4.1751996658	48.9429808198	127.5047692373	219.4035621758	203.2441094862	110.9929116146	71.8604172798	124.0284094183	39.0800278159	20.0211984951	61.7873844384	0	8.8195539214	0	0	0	44.5691629119	2.3202923474	5.1002424603	0	10.8225317393	24.2903965268	41.8327777789	28.417552315	15.2116299181	26.0452004682	4.1580510563	13.1212930217	15.3322887452	3.3326399827	0	20.0264359836	5.1477967166	15.3443701412	14.9577386042	74.2544579392	68.8414822916	77.1194087117	8.5660459019	11.2257654753
F7AIG1	NARS	4	1	18.7201	Uncharacterized protein OS=Equus caballus GN=NARS PE=4 SV=1	0	6.1575736956	0	4.2897239634	6.8004760742	6.4759722798	16.5103471423	39.0041540243	42.902914179	27.8567466596	29.1527015395	83.2285656726	0	7.5024093488	3.05670849	0	0	0	4.1711255031	0	0	0	0	0	0	26.9919870829	16.2084667989	0	0	0	0	0	4.0286790707	0	0	0	0	0	0	0	4.3299674958	8.0446080383	0	0
F6UH83	CCT5	27	12	171.2636	T-complex protein 1 subunit epsilon-like protein OS=Equus caballus GN=CCT5 PE=2 SV=1	2092.649447325	1869.5589608743	1856.574877116	2208.0668123243	2272.9841406413	2166.9539823218	1557.3599811911	1621.516375914	1529.4404264865	1200.0860191466	1321.7336589845	1254.8163900538	2203.8196375324	2590.6182533912	2568.0986694449	4040.6227047484	4235.5203282197	4548.6754667738	3021.4409414464	3584.9408820405	3476.1578550008	2435.9149914866	3290.0229755534	3174.8744293751	1900.4523768954	2020.3222367268	2070.1022245657	3150.0036568562	2986.0380487155	3377.5513756153	3635.3086187677	3762.0864369799	3173.0149917728	1156.1378626718	1496.922522238	1403.4754640543	2560.5639943845	3512.787639547	3489.3387854267	1667.2406800341	2008.2320000274	1871.6181760055	3639.8894228986	3623.886423452
F6XV30	TBCA	5	2	29.2351	Uncharacterized protein OS=Equus caballus GN=TBCA PE=4 SV=1	116.5286974682	119.6265010881	173.4986743798	89.5906055696	74.6636128535	86.6944322805	108.2376884861	109.1303709639	106.6077095448	146.5303953671	149.5622761187	139.8976668178	44.2960170942	65.3930318035	48.320644876	48.6751353416	7.4752952076	13.0987020722	87.8466076646	74.9302997995	64.8878583053	14.7422797923	9.2314377679	24.2394677931	86.4378167908	106.448219994	79.5248314166	42.6960578864	40.364553772	44.978817144	23.0909552848	28.5025618395	20.7413964097	21.9761896139	35.0821195047	22.8297672557	18.2164909429	33.1961975646	12.6033812299	93.4192276115	77.0461004957	76.8319114951	70.8579454306	92.0899735654
F6RZ27	APOA4	45	21	304.178	Uncharacterized protein OS=Equus caballus GN=APOA4 PE=3 SV=1	516.966285356	599.3526921624	678.2059801956	437.4667840332	508.6928254261	473.969267412	260.5275101763	271.2070899993	280.391631192	272.9718857218	250.6328048898	198.9538067738	494.6689945695	551.2299317546	491.1283822957	697.6883365764	722.1678259345	798.1515790143	360.0549002548	411.3503081173	327.4175335909	392.2448108835	350.2056853215	411.9377961031	301.8194028208	313.5040299309	306.0411350269	1029.6755632239	894.4713117642	1047.3096178269	738.5826339665	811.5440123716	672.4480881275	387.2668894715	410.0635485751	376.6514097697	1681.6226566561	1578.7559480887	1680.6749660026	476.8942640642	519.7355717308	497.1723031856	801.8063985955	836.0113393178
F6T7X3	LOC100065767	11	2	58.1397	Amine oxidase OS=Equus caballus GN=LOC100065767 PE=3 SV=1	272.5496147308	269.5544167814	280.5403209245	265.6580702929	263.054137394	283.9338851708	153.9895800029	137.444402594	171.6624065733	200.3146895297	212.1373713041	236.7264953811	345.1480320765	396.8616340675	357.9601331411	1412.8062284288	1599.5498613537	1518.3314718143	683.8825724701	839.0025928928	878.7038553522	868.4177406431	965.0613271443	976.2418564839	219.6809700156	280.8694010216	221.609253093	458.6278465709	495.5521691395	517.4949569275	533.9459675096	595.2419168844	569.5928803073	120.0681457528	132.2082043063	142.3636531714	860.1427897192	850.2850086342	836.8905625754	362.7870623597	413.5040318823	407.1093678314	440.4436087282	514.3337984767
F6ZI35	TAS2R42	27	21	237.8981	Uncharacterized protein OS=Equus caballus GN=HRG PE=4 SV=1	5232.6673955396	3861.6085642222	3377.0984977734	5525.4221398457	4121.1745490485	3739.5142656402	3669.5062505535	2443.4888388949	2502.9782351416	3532.4288438788	2880.6504926774	2664.0157814532	4925.5556834357	4118.7390152819	3623.4341148837	8780.7063873233	7749.7826221978	7496.6122229358	6222.3775972859	5206.6725364716	4602.4312487049	6890.9843510714	5394.899259338	5432.3541229161	4562.0038081787	3512.5953585447	3326.7880705582	7632.3299300618	5497.6905990282	5220.7994796903	11785.1112822533	10379.6386971436	8206.9408350105	4301.5320613819	3238.4414125934	3068.8034900262	13142.581440199	11385.8433651366	10717.2387228959	6074.4707390137	5840.6012218914	5036.0194967584	7581.2871738399	6240.7396280439
F7BKE1	SERPINF1	10	5	57.0802	Uncharacterized protein OS=Equus caballus GN=SERPINF1 PE=3 SV=1	97.4479165094	103.7579149436	129.6507232983	120.1002827429	171.6397778647	148.4072420087	102.3884247454	135.3713684704	129.8194345006	156.9246339651	167.7499573694	158.5012444765	56.3894452571	80.0775359695	62.6715862537	253.636698397	229.6507171498	261.1967701837	81.088623271	104.4056383344	106.6363947001	119.4597139162	164.9197417351	155.4841427028	68.3936674338	125.7845116517	106.5707357754	148.5430943728	149.6951770924	172.2623020492	104.0951516043	209.7140909348	173.494795002	247.3839356204	344.2307401744	282.88897054	186.1529261638	222.1530966881	233.260630289	264.162576939	296.3358754788	303.7077108863	122.4953753037	87.8304554517
F7AGL5	MMP9	20	17	138.0715	Uncharacterized protein OS=Equus caballus GN=MMP9 PE=3 SV=1	934.5680710609	1168.345273596	1115.931068925	1208.5543655119	1333.0201095589	1554.7308948728	1026.9055332948	1075.8942545421	1091.3447824775	1064.4547494359	928.2461452431	1320.7461474152	2270.7028839992	3567.850587632	2572.9544673755	1225.4224831903	1728.5708115085	1376.376919816	1897.8430259918	2412.6153594609	2773.1906024056	2494.2220129012	3034.8613662902	3086.4389466334	2415.3025224618	3219.9801292864	2779.2631335121	1280.6635547146	1617.527429397	1518.2794274534	1172.815417078	1601.0996270027	1527.9731149024	3041.9331845128	2882.3464965945	3413.6744408522	939.1808155489	994.1511749601	654.4018122124	787.0260681981	956.3552433869	1080.4980498639	873.775020303	754.6356536295
F7DV29	EIF4A3	4	2	31.7786	Uncharacterized protein OS=Equus caballus GN=EIF4A3 PE=3 SV=1	122.7811513611	75.8904617877	90.379841732	142.7533077983	110.4166907061	129.0624746583	217.3977072361	221.9727761503	211.9315486068	226.5526230191	211.4602007757	202.7887496919	144.2902146098	156.780049355	112.8101317818	48.6948131052	57.9931334444	57.1442551119	116.4867628588	78.0622434971	78.2685569392	76.9509957254	87.8704764384	62.7165476718	114.1882212543	71.2380072909	80.5711807325	68.1109435245	62.4926183395	54.923070008	85.0879709957	103.7305474515	100.950343899	40.8877555847	48.8857513388	26.9579254667	119.3778849338	147.8104075614	125.1432989662	148.245194544	150.3375732862	137.2482816385	115.605101429	81.2820462583
F6TJX5	TPP1	14	8	89.677	Uncharacterized protein OS=Equus caballus GN=TPP1 PE=4 SV=1	314.4378537214	385.298756306	376.3942214735	575.0867352371	526.1311633587	529.0151854601	265.05722774	325.4228622861	335.5733369431	132.4345169593	168.5973920522	173.7468441463	145.4402545101	216.3166952407	248.5650787697	654.1550395736	559.5021475529	541.4583781586	175.6216495253	244.2378625321	238.1824616981	146.6268739001	130.2862974798	138.0465969533	179.9093960283	178.0131647567	232.0931056744	592.1674822725	569.0476056236	601.4602730725	453.2572797582	565.0812464498	535.764740671	2146.4340502297	2119.9237555051	2298.6305771351	383.5503101765	582.6097321694	628.0484183234	283.1810815228	308.8488787065	325.243813812	596.1670856011	384.5505293813
F7APS1;F6ZWS7	LOC100050835	11	3	100.9901	Uncharacterized protein OS=Equus caballus GN=LOC100050835 PE=4 SV=1	4244.8956701312	3936.7425880303	3868.4446628143	3179.7847687561	2856.4807623533	2925.3647807198	4462.8214314421	4253.8432012635	3973.3718120143	4686.7598232084	4835.8697910167	4494.462368994	2731.3343985394	2777.8192842133	2909.8205853229	416.9330129026	414.5441657634	434.4960366336	2165.0419428105	2147.9342553991	2096.6064416372	764.7838663919	753.2827657633	736.871409016	4200.5145925983	4724.1638159438	4925.3814114361	1743.3376305652	1707.0425868841	1881.4128105504	1680.0677596353	1727.684490939	1538.3444494089	3204.8522809945	3214.666326936	3163.6713758978	1995.4806795678	1755.3549381787	1885.4494291362	3540.3482888834	3748.3294778997	3444.8607355563	3426.9487793709	3228.5528290675
F6X5J6	ADSL	11	5	54.8902	Adenylosuccinate lyase OS=Equus caballus GN=ADSL PE=3 SV=1	98.5637228722	97.4637328185	103.1790946289	227.8721632027	216.5798269218	204.9074180838	116.030301236	240.1016576211	231.3328459891	100.9792116908	93.4660473494	88.2917210805	204.3164543645	218.3748571567	205.5829320367	128.7916992246	152.1528408805	148.3475393976	258.0665406056	265.1406140402	227.6748760548	174.9573163574	123.0616721108	141.7923820954	37.0671558963	72.9242813772	66.1465914757	208.4949974469	207.6877014875	187.1948767924	455.6581674675	427.6750726545	365.2207334511	1556.4836509004	2216.5544582457	2261.5177865745	276.3267429624	239.7422706897	208.3970323481	211.6142310221	223.854589874	236.9821469366	215.2302140712	247.6992718128
F6RAT7	FKBP1A	2	1	14.7904	Peptidyl-prolyl cis-trans isomerase OS=Equus caballus GN=FKBP1A PE=4 SV=1	1790.0236177555	1597.7153223984	1637.5854314874	1010.1071356454	906.5465006581	872.2679932761	1225.150934066	1204.1474195538	1190.3629261013	1199.0654392886	1225.1142274585	1177.0732091971	2016.2256390474	2051.5556929727	2217.3074864879	4379.5738518471	4779.7805037827	5035.2104793687	1559.6065012266	1694.1469671656	1598.9989416378	2777.7991412458	2624.5773733788	2638.222027722	1081.2567519756	1220.0027331161	1192.6116733664	2598.7524220032	2704.7604298371	2986.7571725026	2682.1427043739	2902.5282540408	2351.1975463084	1324.8298300775	1347.5886619746	1360.5317623019	2453.5674652407	2338.6286217314	2532.4848348746	2051.5404055901	2210.8375579544	2057.538779115	3386.9446188445	3070.2160591387
F6YQL3	C6	7	3	34.1109	Uncharacterized protein OS=Equus caballus GN=C6 PE=4 SV=1	181.4199156129	210.457201628	208.058132872	169.9498939441	199.2592996415	212.1062938449	137.0703122101	128.5109633977	136.4096296661	97.6889983625	94.3488586051	123.3281376767	160.1262544347	196.9176927602	202.4577901496	150.1519047683	165.9638570852	131.0666212455	192.6899319651	158.5968928603	118.0663310824	202.2122154869	137.2143405977	185.2037453046	145.4568619668	190.5601385984	149.9772182688	196.9613631291	180.1545829801	178.1454346078	118.9572074297	64.796266254	136.1232988332	416.4943185414	375.170431964	447.0211855622	192.9076900333	157.5894951929	189.1280313679	89.5009572265	116.1589623942	104.8933054245	90.5763188408	70.6233719254
F6V822	SLPI	6	5	59.0988	Uncharacterized protein OS=Equus caballus GN=SLPI PE=4 SV=1	430.7224265989	477.0834888897	517.6086491406	254.4478416649	321.1601529555	369.8530713353	186.512903162	195.3250237953	226.3099545522	206.4046802368	188.8588471763	191.9130977289	459.2550600655	485.074049795	566.8115274528	2451.9362868405	2429.8354058422	2496.4526891423	445.6262776245	571.7184148533	469.4447512296	1197.7487594834	1178.8182581669	1323.6802324668	250.8826119845	291.965578487	343.8212134027	660.6191737221	518.1303640227	698.5557916432	276.1772684158	314.8201473759	319.9185356311	563.3999471475	564.859404291	578.9763642099	224.6646815208	219.7060230168	226.8743203399	194.6157876669	201.8039778198	243.3351558749	636.965384258	728.7264044762
F6Y4Z6	PSMB9	3	1	16.6646	Proteasome subunit beta type OS=Equus caballus GN=PSMB9 PE=3 SV=1	4.5835922323	3.3530000003	14.5482630171	15.4030933123	29.3290900158	22.5614670454	67.4590540432	60.850525054	69.7676082201	90.2363413029	73.4562985897	85.9282528555	2.8944593803	27.2714830869	17.8252144891	3.5871513733	3.9716445361	3.6251444457	12.4056394854	9.2082088499	0	3.3223823342	0.9565245788	0	25.8883989231	9.174521436	6.4205951716	0	19.0904790504	3.9234972457	4.0569724672	7.2549621954	2.0183037419	0	14.7988650392	9.5965160473	24.1669051703	22.9052642528	22.9528994465	46.8616806401	39.3820501839	29.5072152358	0	9.2622691904
F7C5G3	PSMD11	12	7	62.8914	Uncharacterized protein OS=Equus caballus GN=PSMD11 PE=4 SV=1	319.0849045966	328.5636131265	329.1597272957	229.7878325047	232.8517636997	247.7039356011	507.9742705292	486.8874200442	531.3779369594	543.8556419954	513.1696400632	502.7161376082	276.042958191	230.8792326742	280.1539158865	180.1659916419	163.6362551988	104.2302944676	212.9647798487	195.8700849517	231.8056570147	78.1764280914	82.907546332	74.9739643483	370.7485314883	347.8647300694	344.4924166104	165.8218348072	181.1614970922	138.4031833151	256.0832785494	250.2354285191	236.802157398	143.7559869396	137.7412498305	141.7857995715	251.471708659	225.1966402319	246.8395822913	311.8755627988	325.2012331913	307.9917709697	328.9042499524	324.3524764114
F7CWT0	P19	40	25	302.9954	Uncharacterized protein OS=Equus caballus GN=P19 PE=4 SV=1	21889.7654200178	17904.5014841264	18517.1038337529	14688.4223680321	13294.4929379083	12782.3880858258	14707.4609159268	12301.3858805675	12244.2708961417	9364.8238980015	8220.1400462855	8341.2213716993	4194.4442510211	3866.3917339987	3543.0517397928	1293.0640495193	1074.709639223	1138.9041973845	8217.8670637051	7835.8736017186	7671.169542075	6542.385668331	5135.1545147908	5031.7988217735	27167.4697470368	27358.5705408779	25782.0614084118	57127.2210289359	49624.8238756692	55500.0161779707	13667.025418001	12782.7702006776	11268.2363667814	148926.00068929	130678.047472477	137680.282542158	11395.2917368606	10535.1922561793	9711.9619809423	28863.8684440154	28148.5865632277	25953.778302566	18196.7410603253	20312.4786685858
F7C0H4	FZD6	14	7	64.8943	Uncharacterized protein OS=Equus caballus GN=FZD6 PE=3 SV=1	571.06787459	312.5104662458	288.8386383858	572.3058597259	427.7493881878	305.9517447517	771.1277038792	521.1674735648	506.0324500701	618.2256847555	455.165023722	453.7000466579	842.3669551026	908.226470892	727.7246685047	1074.9656618124	838.0860619297	728.4266846645	547.6970183224	474.1590763985	362.5626544307	292.1330143672	227.442976375	189.3946314347	1135.210577484	530.7103287672	395.7325727034	460.1858071269	350.0123319098	298.3479406938	1574.6759320574	1332.8052014412	1109.0524254141	2544.423943346	1945.7835893294	1602.832932836	1495.7859411581	1488.3106770617	1223.1137148205	1750.0034321469	1029.4514915438	1175.5803152332	629.4612072307	467.4978681108
F7BAC3	APOA1BP	3	2	15.8034	NAD(P)H-hydrate epimerase OS=Equus caballus GN=APOA1BP PE=3 SV=1	304.9946202176	238.1962437184	257.3302318796	188.778503021	216.7240233839	157.1371736339	365.8371566742	336.8967743563	283.6992925868	392.2803697743	356.5054698147	395.4698068729	186.0660807256	236.0754521979	174.4273447258	49.3791296595	68.0701059322	52.4510828826	99.2848844291	128.2128135545	107.7686174091	80.08959276	81.6027803204	85.0730922634	205.9171719813	299.7695779386	253.7326311863	104.9954962193	105.2440718256	111.1011723931	105.8360189287	15.7139170899	99.0886222966	186.2103702194	191.0829216242	210.8331026738	141.4400123492	133.087675887	101.0129002083	255.1688852385	267.5507307807	247.7263279021	115.878999358	99.0068234542
F6ZD04	PYGB	61	18	439.6106	Alpha-1_4 glucan phosphorylase OS=Equus caballus GN=PYGB PE=3 SV=1	2198.5832348637	1937.6541523998	1825.7155202243	1624.6371583246	1539.6742280486	1482.5086915365	1244.8730619264	1120.167918348	1064.5547757661	1002.3435326883	978.2355322661	904.1053943814	1779.6015769215	1836.4537930499	1939.1182334819	989.4477023196	1022.7132220281	1038.2226944781	1352.2465621592	1503.4351833015	1463.9028704346	1360.6783939962	1252.6224690315	1324.463131184	1948.9184840679	2152.8790740991	1995.7079879315	3999.1675723056	3445.5701745563	3736.196651445	1900.5369384204	1932.5083521349	1712.6547150188	6784.1050944025	7056.9351833336	6328.1574914226	1369.8817166502	1334.8794694124	1301.4142286875	2190.918282377	2309.0121101776	2031.6234999103	2246.993020954	2235.9898124047
F7CHR2	PAFAH1B2	2	1	13.1519	Platelet-activating factor acetylhydrolase I subunit beta-like protein OS=Equus caballus GN=PAFAH1B2 PE=2 SV=1	111.0549446483	145.5095095299	157.5591275204	34.908552135	72.2708435229	100.010977024	164.1199846759	124.2453859397	179.6509611459	202.3028992336	260.8319332789	392.457906962	37.8542445438	131.5389521585	92.0969955491	0	0	3.0959310102	38.2051980952	44.0456374401	73.769469937	0	0	0	94.1356694853	132.6688478129	246.9828208419	42.179004306	60.9008399408	24.8629590206	17.3399912224	34.5090884106	51.9731779678	4.0017466723	47.1739989401	39.0724442412	64.1306262508	51.4795149292	43.7999054513	80.1498475392	159.1402897567	157.0851551128	31.6621288841	4.9545407883
F6XEB4	YWHAZ	22	10	155.2878	Uncharacterized protein OS=Equus caballus GN=YWHAZ PE=3 SV=1	1357.2872988193	1722.5613264432	1676.7916331304	1714.8681869051	2081.2978275847	2187.9275758868	2388.7301635132	2748.2174687337	2695.9364345538	2991.2915416201	3022.3029654219	3061.9884391862	1331.946153444	1339.7644233395	1535.5611686398	353.9025138908	388.3596266332	419.6027714893	1003.1515972535	1401.0276739772	1374.6872628994	314.3544487837	356.5154247326	376.4659393796	2180.9605970416	2686.7474517943	2527.0335253334	727.8233944912	904.6247599935	885.0482716187	861.531024475	1193.9152841063	1108.9572979965	1194.0299822438	1555.3284834466	1495.8438372065	1479.3694285867	1217.5954323225	1375.0323252356	1679.1577789083	1932.4361433059	1865.3691396703	1453.6463028456	1921.8520469956
F6VUW2	CTSS	7	3	48.3894	Uncharacterized protein OS=Equus caballus GN=CTSS PE=3 SV=1	828.8398619459	628.6082761469	575.0427343132	588.7967737135	545.0599341921	501.3404038903	391.1351212225	415.4799431501	392.3057681054	297.7762950326	282.6684607017	296.2898457001	157.7907110991	159.7197315074	155.9316007676	105.2817954842	115.6299358227	101.4239397632	158.9298456224	216.6447446769	191.6362972375	203.2852071228	169.3961062169	193.522720874	677.3080837362	683.9300183787	603.7951618484	2011.298315695	1657.1030430336	1839.2929539864	298.5849045333	325.3231858756	311.4619643755	4087.3521692315	4268.9068200672	3880.2949851659	299.4699957129	345.0027335158	288.5923862176	856.5028758099	913.7224382233	801.1799078835	446.6927169217	506.3779221894
F6WCY1	EQMHCC1	12	7	71.3413	Uncharacterized protein OS=Equus caballus PE=4 SV=1	3730.5430145931	2480.2560051059	2139.727649023	3072.2143944962	2403.138462664	1808.4031286846	2023.3666136633	1355.5792192097	1136.6085423491	1879.3683664551	1661.1725008728	1472.2004442919	3240.0442024768	2964.815379541	2061.432851546	5556.5348448906	4463.3450542818	4685.6835349902	3580.7574554787	3232.5392119824	2604.6512586079	3730.3729627481	2683.0481581728	2397.8104130142	3286.2695403941	3237.4303707029	1811.8429091657	3675.9918033888	2824.3782605002	2699.7098490874	3687.9124007173	3662.4977481926	2849.3418044696	4116.7059139926	3501.4855570878	2960.7496629388	3332.3941233049	3024.8972948698	2552.0906691311	1803.1655589944	1791.2066831858	1533.9052223986	2435.1856129538	1904.1446473604
F6QVW1	PPT1	3	2	14.7842	Uncharacterized protein OS=Equus caballus GN=PPT1 PE=4 SV=1	28.3902481853	36.3908017599	33.3542684382	32.2026491052	21.4143098301	38.3463871535	19.8287934411	34.2794663647	47.2130140638	11.5291227594	7.7422295075	13.3105813396	0	0	0.8348306023	0	0	0	1.2318278651	2.8505127984	0	0	3.2388149118	0	10.6290549256	3.0286189482	6.3457933131	31.8604581933	55.5400549156	47.272690457	4.0185722594	11.1580472932	4.9573233321	507.5310796233	424.9640293592	532.8917573835	5.3157994854	2.4388202204	2.6485202511	17.883174652	17.8865020155	16.7505219421	0	10.0873415192
F6VTM5	FTO	4	2	21.2919	Uncharacterized protein OS=Equus caballus GN=FTO PE=4 SV=1	3070.8525322995	1991.7126115146	1612.4141470682	3194.4873827251	2281.0839389174	2220.0725368886	3054.2036120244	1606.5749992026	1677.558324728	2670.6590060505	1647.3759573532	1774.6153060119	6616.5708728427	6345.4883098126	3869.8068976499	4707.4314492322	4795.2318316416	4718.7963847461	4003.5085168328	3235.9640955439	2877.9682641468	5077.7686705041	3595.4768174764	3701.8525369316	3449.200663158	1873.1999563886	1402.2018045633	4173.5741331345	3340.6643707565	3218.7491452915	6439.8414172086	6385.4708103853	5511.3599680827	4232.4709314228	2371.544990045	1746.8371197424	5748.2728114697	4154.1139866126	3697.940463207	2885.3222523556	2296.183603569	2245.0662953248	1940.6181777503	2225.3488416522
F7DPS7	SDHAF3	1	1	4.7597	Uncharacterized protein OS=Equus caballus GN=SDHAF3 PE=4 SV=1	342.8822569389	431.8427045329	546.3377565713	422.2668909367	475.3043037474	499.83953394	379.2430819656	448.6865941636	381.3885064998	611.9217764856	519.6090334121	465.2339954242	562.3169933572	479.2239161996	561.6017892962	409.0536854627	360.1682078788	396.8914435252	993.7863998247	1006.9768696595	958.3841800362	955.6877943617	755.3382616236	668.4466727196	997.2162053965	1063.7140700728	724.9792270197	492.0845954589	481.8560904642	643.4300365402	485.1054824674	344.9671521929	490.5031869023	561.7075714351	602.3996676558	571.307356112	400.5317770664	312.4352979524	349.5088325627	594.7879117943	540.8230154566	492.3507642181	424.0278832058	433.7708178423
F6WZW6	PSMA1	10	8	71.7127	Proteasome subunit alpha type OS=Equus caballus GN=PSMA1 PE=3 SV=1	7120.9907235434	6431.189398562	6279.6302236495	4720.1223543534	4610.6776090749	4589.0182738934	9437.4539237232	7608.3166017978	7502.4401057478	2962.2912801332	2985.4090733838	2770.3831779292	5494.5474022947	5148.8106220373	5913.6836336868	13517.3655928183	14615.4471617679	15145.4345462086	7292.9357434832	6845.6745250615	6664.5180804381	20969.5731955964	18268.8130872477	20155.2418348495	4555.1369687766	4796.1645022186	5283.2616682024	10143.3569230652	9762.2047958026	10750.7345017391	8203.0459604649	8167.3206345035	6944.6766714177	8496.2008930024	7749.8168148824	8179.9548189258	10085.713446278	9257.664591876	10102.096324828	4753.3993617237	4759.8497049303	4249.4534346077	14199.726435644	11637.8818555532
F6PJQ0	ZC3H7B	15	7	75.7696	Uncharacterized protein OS=Equus caballus GN=ZC3H7B PE=4 SV=1	495.1721719877	487.0152961538	620.3779502271	484.1321432368	482.2507273956	610.4223505828	377.1908109416	376.4661855957	452.4538791141	388.5574153048	346.5712850049	391.3188797539	624.513471616	714.9354665428	907.5317421254	878.2948950888	1345.278287898	1422.3915472867	689.5617464927	700.151353228	782.0908187067	593.5507184496	739.4796743869	801.8540100223	405.4597099213	442.8431845184	465.1563494313	669.6047175884	862.2234969737	879.0415948083	1248.7187705944	1172.6505496572	1237.4442257539	684.2111342984	670.8729102167	791.605955604	1046.4789126635	1043.4576839308	1375.2311319086	509.1579699574	595.7281055103	578.4949758965	718.539671339	703.2826540935
F7ABC9	FBLN1	7	1	37.5137	Fibulin-1 OS=Equus caballus GN=FBLN1 PE=3 SV=1	50.9911873276	42.0986220537	51.1428465138	79.507214199	35.1140930522	78.8768626691	69.8843367179	68.8891214713	67.9545692056	107.804346321	67.1618109118	94.5270961402	42.8077825287	44.8097888971	69.160766934	176.2859235631	141.2408303283	175.3273231371	132.8566592132	67.8692163722	97.2580559798	87.6584638437	120.8274337664	90.9975259668	139.3104573497	126.4067954498	110.0184330489	51.9086329958	91.6910192498	54.6218350359	62.9721317838	68.3355471507	64.7316209485	44.2649150118	53.4552425409	68.5746377944	103.927815587	113.1952643434	135.7707018958	136.2056904769	161.4600737937	153.2360783621	66.2487979769	101.6371066668
F6RMM1	SH3BGRL	5	3	30.8127	SH3 domain-binding glutamic acid-rich-like protein OS=Equus caballus GN=SH3BGRL PE=3 SV=1	229.7155271707	183.8492166403	177.2780231656	175.9734136208	204.359935703	185.3404681456	310.2933293314	285.3978163804	306.0038587433	423.0046914539	408.2081968308	421.7089488296	184.6935952284	194.7859193963	173.097814148	124.0626539524	93.7855055026	100.6990611187	166.6231159903	155.88168184	141.9936404138	500.6598617453	509.9843247741	503.5037743221	477.5369364595	495.2691666822	440.017025819	48.8988712548	54.6959245105	47.3393947247	104.7244484861	81.5887104095	74.013494589	176.5492816411	183.3691538575	192.0066203621	101.9711512831	64.7596671879	87.666807343	253.842747036	211.9365959654	214.7570910253	231.8704506843	247.8407382126
F6Z230	S100A12	1	1	5.9684	Protein S100 OS=Equus caballus GN=S100A12 PE=3 SV=1	0	0	0	0	0	0	0	0	0	0	0	0	0	0	0	5.4456174236	0	0	0	0	0	1311.3492364624	273.8005027877	83.8548870496	32.4322729796	5.8841600696	0	0	0	0	0	0	0	0	0	0	0	0	0	0	0	0	0	0
F6SN52;F6V7L0	EIF5A	6	4	34.593	Eukaryotic translation initiation factor 5A OS=Equus caballus GN=EIF5A PE=3 SV=1	33.5629575083	40.2088372027	32.4181300506	86.4084858615	79.3588881606	74.6491841242	257.649766574	201.8316733554	228.0065086603	241.0868452291	184.9437660029	200.0397222458	52.1088446189	43.0242748077	51.9974911808	18.0180773911	26.0684668093	53.7503380614	26.3458550663	25.9254010127	27.3474341242	8.4175912747	16.7050367633	7.8495981677	85.1328133146	101.021597151	91.8186505276	29.8597132304	31.7682410481	26.7880715458	44.3059282278	36.2253651896	41.820653451	15.4027100594	16.8294691431	39.9591242145	37.3595719014	41.4231330211	37.6308803272	68.8124913041	77.5802018847	59.4409253528	41.3640794497	40.8506409288
F6XSN2	CCT7	17	5	85.9942	Uncharacterized protein OS=Equus caballus GN=CCT7 PE=3 SV=1	119.7138543507	127.9852672721	129.4050787929	169.1098548231	213.9665093302	161.076022166	343.6066016253	299.1804322223	295.5733059437	430.6819316718	463.0702909365	436.090863163	120.284490352	137.9906613264	107.830917724	25.8709015484	21.8994099648	18.383722907	72.9751768242	68.3762039792	73.0161602776	25.4917701493	17.9678680545	14.4589795876	347.9682444225	357.855751812	332.5127800761	66.2530198057	76.4313829682	74.832136869	94.6918494501	92.5005599139	90.5330895447	62.0794335777	56.1268369411	49.3606812098	106.6067554885	97.7548031855	95.4119167778	143.4603558709	134.1006229738	133.0027334656	144.4585464952	126.7477706033
F6UD63	ECATH-2	5	3	33.8672	Uncharacterized protein OS=Equus caballus GN=ECATH-2 PE=3 SV=1	2.8191048315	2.5504474718	3.7817154161	1.7116004339	1.5786824955	2.1048594555	9.1312013378	9.7224066923	9.9660865457	6.6004641791	3.7532546499	4.2246500911	4.8867423322	12.3489316126	6.6266310066	97.8944629731	63.2883698173	67.820256526	5.5499591067	3.600124545	3.8733561468	632.338175586	571.7950726902	645.1594172777	20.6955423315	23.6824425948	32.6280377327	4.7404297018	2.5168074004	6.6756670663	7.9340843554	6.8029111391	1.5816686106	101.9368888872	105.5593389743	93.9278078967	16.143000759	17.8226497943	13.9983090937	10.168865307	8.3043207533	11.5073617793	16.7631432489	9.5810042975
F6XYD0	PIGV	5	1	23.2734	Uncharacterized protein OS=Equus caballus PE=4 SV=1	12348.9005954027	13036.5605589271	12293.3925462479	9761.5464239355	10332.3033228638	10292.5414077009	12147.8624577027	11924.8464072942	11308.1566818053	11082.9958351008	12529.5237272226	10903.5855831084	10488.8483309722	11032.4696353355	12361.1819135481	3906.0708815945	4365.0185700631	4479.9188021981	8221.6718047123	9301.9630914112	9071.3482515929	9406.6717158528	9779.1843196439	10174.3412600217	13357.7626009226	15827.8031707306	15691.8430970488	5770.6039005362	6217.4607404919	6895.2131381155	6877.073088949	7895.7870313652	6749.3678185274	9632.1730178354	10037.3917663939	10165.1465708541	6326.8556650915	5968.6880290907	6780.190885153	8403.7249197608	9198.8797778181	8044.4643209565	13182.5001663208	11483.4301148512
F6PQ46	CP	61	37	482.2929	Uncharacterized protein OS=Equus caballus GN=CP PE=3 SV=1	3243.8986556453	3135.603972653	3065.4935979086	3780.1666941593	3872.3876110514	3705.6151959271	3217.8103467247	2877.3939265082	2918.590758276	2159.4856629676	2088.4297830161	2077.0930931793	4279.7971768599	4253.010212924	3978.3414005959	4454.6241626731	4684.7848602797	4678.561853943	3988.6809318484	4398.4144441167	4341.9077109026	4979.2270807214	4872.8948371529	5299.3604683803	4612.8789926447	4608.473960225	4566.4491993832	3364.471682919	3218.801918101	3051.0652784525	4071.4828094986	3962.2248913396	3669.2674852072	15122.6276680702	13202.6191192242	14717.6878309143	4889.8085707837	5037.2568868395	5131.0945532794	5399.0843008369	5301.4466902432	5081.5599873018	6135.7157566839	5868.2258610708
F6XSF7	C4A	68	39	480.3052	Uncharacterized protein OS=Equus caballus GN=C4A PE=4 SV=1	998.9253960908	1129.9220394336	1212.7781689698	1135.8364585347	1287.9108037003	1459.9720123611	2795.4751536671	2441.9179861248	2570.930170891	2269.138282722	2085.6265688249	2076.4689368779	1651.7386660919	1290.1331826853	2030.6207415766	2330.6661464801	3175.8634707656	2627.3227196722	1831.4827088505	1975.2339473903	1928.5394552114	8341.0820645475	6735.0252115273	7650.0988500434	2740.0949054185	3114.5903160226	2483.7905034038	1511.8801064499	1827.818594058	2271.3652284082	2183.6939319471	2423.2550034985	2283.9549063572	2421.8341716284	2049.8023649981	2527.6144795681	3311.7081343909	3038.3404041103	3567.747467813	2832.927898182	2742.285356619	2599.8712371383	2728.6312664733	2509.5124490564
F6ZR32	UROD	2	1	9.29	Uroporphyrinogen decarboxylase OS=Equus caballus GN=UROD PE=3 SV=1	0	8.2693646569	3.5708843171	58.0805062524	60.1086136265	21.2726533696	51.9664522263	72.0416919554	78.3359077214	54.2829220557	59.3853977012	57.6678405345	4.1154606997	9.8636153383	0	15.2542853857	2.7862642212	12.965241217	0	0	4.1043399405	0	0	0	43.6178445024	9.8360093968	0	0	0	4.5388081422	0	12.1368679193	0	0	8.7557039651	0.0062536518	0	0	0	7.1516864639	0.4083507578	1.8051109883	7.4150316386	7.5727690616
F6PNM1	SDF4	13	8	61.2321	Uncharacterized protein OS=Equus caballus GN=SDF4 PE=4 SV=1	418.2030112016	339.3853269471	326.2038021405	281.5414436709	280.1796443314	304.2539413936	307.7646711029	278.1311070796	231.5921288531	320.0694089533	274.6406607403	260.0089821978	553.8547941315	331.5746654221	334.3147312256	1522.5173595954	1090.9226957383	944.7992166809	666.7604795714	480.7956175732	673.2340047563	1053.3838164408	919.1566836872	836.2433829141	329.3284729322	195.7659664751	248.1690715463	459.1676185389	403.8247426519	307.070238551	1038.286850903	782.966776337	790.1098017	218.0648731938	388.2400571687	315.6855790342	556.927040921	535.1306822453	528.5303636856	301.2224021523	279.5834914812	291.964447335	317.3501520679	234.9075449001
F6YEX2	DUOX1	6	3	31.8003	Uncharacterized protein OS=Equus caballus GN=DUOX1 PE=4 SV=1	2115.6264714539	2571.5714636094	2399.3082818445	1571.8219639971	2066.6185356699	2125.1315088404	1357.8729308528	1436.8161784322	1569.1216419655	1241.8484953169	1347.3788827605	1309.4187457347	2051.0409849036	2260.7022935671	2541.4241904985	2443.9916598069	3835.2933927612	3750.6728524584	1707.2338036986	2558.0661962638	2556.8650408887	2341.0527744098	2601.9105307412	2879.8057975777	1380.5565598157	1478.6349499988	1661.3630737899	2811.9446305913	3542.1619524066	3522.1029628002	1964.721140409	2864.6358497083	2731.0446340653	1479.388812915	1603.8099860025	1684.3610137483	3461.9048631765	3997.1555286665	4305.8148794701	1969.1140696941	2480.07873675	2427.4727500336	3307.5056105907	4054.1992950409
F6XLB1	LTF	72	41	571.1651	Lactotransferrin OS=Equus caballus GN=LTF PE=3 SV=1	1784.1819063586	1487.1959208595	1339.0372578395	2085.1385803364	1959.3033475633	1938.8472354825	963.4348330437	898.2259942553	897.6967528772	770.4341629016	794.486354553	700.5957201776	2168.7074930154	2372.1942008779	2262.1987304502	5820.9171771454	6198.5219073037	6192.6665029951	2763.4575841484	2936.9793533112	2934.0407049826	1776.485663041	1841.2346779214	1980.5930963763	1314.1429399747	1601.1844301894	1460.1777133808	2928.0486394417	2974.0871804948	2922.4503784923	3259.4515395968	3266.4658480229	3056.2138531127	2438.5657413785	1850.5274430679	2351.9122519003	4274.7017301705	4205.5757607729	4601.2886244637	1587.60320399	1782.009543448	1577.042560681	2391.7827728488	2207.2507928654
F6YK14	EIF4B	5	3	24.6511	Uncharacterized protein OS=Equus caballus GN=EIF4B PE=4 SV=1	761.9150534299	864.9815952094	1268.6794609947	443.4636956666	503.5505046222	612.5013717327	818.727967536	853.3067586193	1005.3030501153	529.1071547327	477.9969480398	503.0052302933	266.4579682166	252.8873540307	291.4370803236	49.8611882514	45.9873739089	33.5919793532	240.8875737902	309.6075851981	296.4753542375	221.158443942	177.7521477601	215.1484618812	1078.5171403731	1340.7737782912	752.2465087426	1893.8595524534	2247.1502542262	3251.3705855379	484.6231069662	504.2695827289	629.8579106689	7297.3224231805	6903.4522799738	11269.6415927561	365.3406924868	283.513530926	463.2047440951	1047.6621771455	825.5897895771	672.9319095425	920.4044819283	1029.9753366687
F6TNY4	DPP3	16	4	95.0196	Uncharacterized protein OS=Equus caballus GN=DPP3 PE=4 SV=1	154.4112592603	186.1988919251	186.4945654887	72.8859698104	86.1827983406	86.9798006462	153.6607630897	166.9952800423	186.5623752628	246.2597423498	244.8386883805	238.6433166853	86.7752120988	85.6729864993	99.0773628372	20.6360234855	15.1949945995	32.9560809916	61.9623468266	51.5006047357	69.7586896366	29.3906484933	16.2252879395	17.9137525271	190.9437570162	197.1582613648	152.9813790625	28.1944709217	53.7796847317	54.9786772746	26.1122813626	45.3420287129	49.621282811	14.7571645749	42.3878966055	35.491409536	63.4415139245	69.4110302068	77.9004497228	157.9450318545	147.5176874622	135.2410992947	55.2792159273	51.1396788022
F6U8F1;F6UEX8	FMNL1	2	1	10.1637	Uncharacterized protein OS=Equus caballus GN=FMNL1 PE=4 SV=1	224.9301560126	122.7521747204	109.3103544035	129.2095373616	77.0937150598	25.7577843675	169.5576568398	144.6024033957	172.3684234971	60.4305375722	60.8215105607	60.4508969554	95.5213420445	119.4415361062	89.8892305071	246.1821197748	79.5760170888	41.8758146785	95.2508866149	39.5647124434	32.9643333703	83.1462021729	33.7542911369	17.657173062	144.2147397787	136.2233571431	120.8411693565	293.8665137363	250.8526012884	227.6311153984	110.4785498314	115.8709990778	122.1511539364	3729.5222282277	3159.5183676383	3174.8147550388	106.4732966486	110.5375604903	77.5683043143	312.4626709585	313.5434702487	306.1377586979	267.805420433	252.4318167836
F6TNX4	TKFC	20	10	114.6712	Uncharacterized protein OS=Equus caballus GN=TKFC PE=4 SV=1	119.8048907689	175.5226847249	234.7304105771	116.4610870657	134.200719511	196.2669745216	240.5357280028	241.1988134295	318.9161321371	253.4913205612	253.9272412918	260.8936294188	71.0195793269	49.4610336386	131.9729229931	70.3728518593	110.0270762096	124.3092275969	54.0720931896	53.8509082893	47.0234805307	51.6735282968	70.5222445879	85.4996675211	92.1862058183	140.8686029795	126.688917317	50.9561367671	71.8764287916	93.1232220509	52.7439303319	60.3328605858	94.5666109136	55.9551130018	100.0927059402	139.3924199112	81.4878051099	74.7888573237	90.4457677891	176.7165567489	188.9795091883	182.7455725184	114.0152273172	137.7898046764
F7CIX6	ENO2	10	2	80.3979	Uncharacterized protein OS=Equus caballus GN=ENO2 PE=3 SV=1	1689.6278730545	1561.2747660641	1451.8804039182	1012.1060322669	979.9664144129	967.2415499467	1278.8062007646	1322.5687638976	1180.779814562	1794.1781626583	1898.315954964	1725.6603191999	921.5192378981	896.947028323	895.8380808088	208.3565755268	218.7892121633	195.4200947366	540.6596859304	631.2703391439	650.1370446885	310.5540203166	293.3605751195	280.0519758353	1649.9962408943	2002.1400035237	1680.9167794156	593.3256321534	663.6550430693	642.8659234436	451.0785285381	556.4227551416	483.0135461077	654.102413062	853.2146199154	846.0094774877	762.4580430414	723.2152890963	732.4086208757	1340.1980438232	1280.1753569865	1125.5644024865	781.2031511308	752.7551021859
F7DTV1	PON1	6	6	30.79	Uncharacterized protein OS=Equus caballus GN=PON1 PE=4 SV=1	134.0265657195	92.7365238979	101.6833422404	125.3544751246	141.5106522551	116.5855341058	138.7461694213	151.3421352882	137.395115656	167.3702515033	180.7768475238	171.07316852	74.3349708115	77.7250108729	105.0034897214	360.1196208647	290.3121228368	343.4698853832	146.0376139182	116.200900135	112.7451265174	114.0333156824	130.1832400228	115.6249917874	36.1354967662	14.1382435116	23.8791368649	283.8831247595	215.7834225089	243.9698622127	293.1866044125	300.4946619361	258.7983430308	204.8576555869	203.2219187137	212.353890445	396.3692071395	437.4299391477	402.2915247071	182.6916719789	173.1819157099	183.0773755948	257.1663244083	248.8639218175
F6XKI9	DNTTIP2	3	2	13.8661	Uncharacterized protein OS=Equus caballus GN=DNTTIP2 PE=4 SV=1	104.1322289631	96.1868310366	130.1802738173	254.3930053778	228.454703802	278.9387883568	511.9551638997	542.1856094292	553.5712699552	410.1621882683	487.5068756417	452.6616300345	1243.6415761621	953.033513109	1453.8918502412	79.737994337	113.035523266	71.5894968625	102.5795987179	105.6332094964	102.1604824791	9.2810288712	22.2429661866	22.632389492	346.9662788656	394.9579642876	467.6648786709	39.3594249046	57.1460617109	62.5299564198	213.6218576181	229.7756190148	176.1119616546	97.1074442514	175.1628273036	142.6240295267	250.1879494725	255.1211926944	286.7810890505	172.0370431172	159.8754425358	170.6693567009	375.1206762647	265.2745184749
F7DXG8	CFL1	17	8	155.4586	Uncharacterized protein OS=Equus caballus GN=CFL1 PE=3 SV=1	2583.4398080438	2788.2797839688	2559.9041987067	1707.181077783	2102.5330931856	1975.6771661261	2574.0651144292	2771.7118994307	2539.468749937	3208.0761715141	3452.7145829818	3512.9757673835	1847.4599775936	2249.6909615137	2009.5890312749	892.6397122839	1045.238602528	1047.9753118226	1483.7784516444	2267.8107254349	1899.7493073892	1899.0573389608	2130.0698604331	2008.5463087152	2965.876223663	3449.7953402544	3475.5946233746	1264.4770901935	1374.330130914	1480.739442381	1467.3657552353	1668.2697902922	1487.8157071451	1240.9165245719	1564.88659127	1501.2384251972	1629.1291849015	1929.4427638382	1818.2712579658	1423.3672912986	1712.9107742297	1615.0618843475	1950.7464945687	1840.8850498146
Q95LJ1	AGM	4	2	24.0155	Angiomodulin (Fragment) OS=Equus caballus GN=AGM PE=2 SV=1	4.7268308732	51.0163168509	47.6393932806	2.3287022296	3.910213731	13.9704579444	11.6914464033	23.5812375011	24.3137973111	5.3935524006	9.854971922	9.6996458801	11.7169646861	2.4151305483	8.4131347527	0	3.9094288416	3.8754963625	4.7753344812	7.5115383553	8.4599645135	9.684294147	7.6234071749	5.3689809471	16.7727606402	23.87091914	13.5984811129	57.4447851958	218.2721825629	257.1699637958	12.8892131573	30.4375061489	54.7102124138	287.5212486639	589.1550095437	778.4762479473	8.7864146596	2.1453281337	13.9337112146	23.3554075139	21.8514501561	41.2132492248	3.898396141	13.1385771087
F6ZAK1	ANXA3	25	12	160.3057	Annexin OS=Equus caballus GN=ANXA3 PE=3 SV=1	167.9245195697	194.009026811	244.4635749008	156.7402722881	161.5670136862	192.6388171541	244.0414943896	279.8265896814	278.8805928457	301.4336330462	291.8276952165	319.9961099395	203.9248552076	187.623421527	293.0931820626	144.0949860597	151.4784318292	146.7047197677	153.7230220824	132.6779434639	168.080140288	133.2260907619	141.4987127449	131.5408988944	229.7845944458	200.4016024077	240.1347384354	169.4932198215	187.2832273656	212.0929417032	192.1231117087	191.288210608	200.2308891022	155.5364477324	215.1878574376	243.0011974641	312.7116849552	293.5105184706	331.8828635937	206.2516916696	175.5685438319	205.380228754	143.610138819	166.5303551188
F6QJ78	CTSA	6	3	28.0331	Carboxypeptidase OS=Equus caballus GN=CTSA PE=3 SV=1	107.3831624777	91.7140035844	82.2070317959	108.2661355617	122.7896414151	113.3495175269	65.3915254835	55.6398092234	49.5293317336	53.174556379	41.2267733278	35.3551656655	21.1480850908	25.5844839441	34.8132622434	13.9051671817	4.7026517889	7.8843393043	6.8331995112	9.0174746317	9.8898534711	6.8814454293	9.3638556431	10.7718194188	63.8888135932	51.6833840559	44.8031753939	126.8827546711	84.4366228165	100.1612959822	21.2190437327	24.1977242029	29.8182273608	577.596575016	391.0258003428	383.0556049327	14.1640151014	8.1524202455	11.3023257517	111.5308186794	87.5399382238	71.9239523064	54.3889002651	42.6246745309
F6W2Y1	FGG	32	19	223.2126	Uncharacterized protein OS=Equus caballus GN=FGG PE=4 SV=1	649.1435585577	678.3584371815	667.0067413236	968.5373107567	951.580268168	999.7313164278	659.9905611155	628.7762635585	633.5725171131	669.0223656222	688.5837310103	645.3823112733	774.6920267103	826.5774414234	977.2918151931	1872.8253201274	1898.1019797937	1905.2614201902	588.5616957174	582.3969648522	594.9992872005	2255.544619875	2063.4835213169	2211.3952179226	1128.6041037662	1178.6016864831	1277.502118136	663.562413368	715.1865440994	724.4957102864	743.3983511793	761.7447502522	738.6895175511	1496.6030552817	1392.5090269056	1361.7019785747	566.3616117644	535.832522424	640.8241800129	1337.1303513921	1363.8671348594	1323.1359650489	1751.5663664001	1478.1053583892
F6W0E0	PAK2	7	4	34.8001	Uncharacterized protein OS=Equus caballus GN=PAK2 PE=3 SV=1	249.5991869415	204.6436463315	202.982338888	188.4658346186	125.4591346808	118.4436442358	172.6905586022	157.1725422627	149.8662157513	169.7030675386	151.8868261362	145.0924830484	113.9660980558	55.053853823	80.3033426123	190.529085824	76.4581531398	75.0540017109	182.7221119829	21.1764398325	39.5231469928	43.9717415643	15.1949071687	10.1137989995	91.7985736167	69.2553618319	97.7251952809	123.8491725053	68.0666339726	72.9871241726	235.3394984226	109.1344342575	73.2963709156	104.2003174066	89.6226148248	97.4055811847	128.4063171963	59.2104034864	77.5667121851	99.2793998134	96.9961832911	115.2006229039	200.3792634226	130.4629440991
F7E4I3	REXO4	10	5	59.4471	Uncharacterized protein OS=Equus caballus GN=REXO4 PE=4 SV=1	10017.8194858897	9119.8908240643	11416.9555587391	10698.8523690991	9360.6472371536	11109.1562686943	6551.3209369073	5995.4625828106	6789.3142609427	7359.317572487	6157.132548597	6853.857328773	12536.5899953234	13614.6976114764	15675.8441086062	16866.168945622	22556.7194782555	23048.5590818562	15117.7808642331	14523.0451236103	15887.0998405802	13752.9291736953	14819.2527426191	16134.8152421989	10096.9622374251	10444.6184438326	11237.7256663326	12699.8852327904	13674.3177651147	14982.5083533747	21886.9632077177	19770.4772854106	19041.8894953627	7833.4437537264	8642.9065542893	9374.9608222936	16392.4118529311	16025.9983042029	18405.9764483389	9029.0916777164	10251.311012708	10198.6677492321	14810.1276991115	13319.285854816
F7B821	P4HB	18	7	113.1134	Protein disulfide-isomerase OS=Equus caballus GN=P4HB PE=3 SV=1	162.4220174052	151.7716326464	149.3449445183	179.7436537353	163.9689630745	169.167197663	133.524395779	154.3533690137	146.5543765016	182.365964257	170.5548561151	162.6679673297	105.3744120063	102.0622971331	119.0075322328	79.3064272941	64.3542910881	60.2188397639	69.9858999971	63.3596613447	68.2033892656	56.2659023014	69.8471857364	50.9285591866	114.2390906858	136.9535944909	139.9541827295	64.1670824306	77.3730485288	60.3670272599	58.3938049053	68.1990631616	68.1413073083	211.9959399948	231.6095116075	212.2905154599	47.7261038417	57.7379138456	59.101247185	149.5780286017	133.5402831897	134.9889223341	101.5359896711	138.808982163
F6Y351;F7C819	MTAP	2	1	10.8789	S-methyl-5'-thioadenosine phosphorylase OS=Equus caballus GN=MTAP PE=3 SV=1	47.6763080807	20.8660839128	53.5887040102	46.1225158673	36.0112228971	26.3554051721	129.2347598849	182.5561400184	157.8539633977	219.8323431471	313.4409212575	252.4063534177	29.5636417214	37.6752400845	32.3866529235	1.3899347951	0.6024170139	40.1147787396	29.9975426602	11.5620216267	15.7730075085	7.4584262321	7.3658179368	0	99.2419059766	133.9855947527	88.341057982	6.6801027101	11.1603979348	15.0122944269	5.444478491	34.306884393	18.5081931182	10.3484384154	6.7186582409	14.6796632968	12.8335412504	48.8249488513	61.2699533359	78.2085299042	116.1601587616	113.7629352416	7.567280457	0
P02768		51	15	340.3618	Serum albumin OS=Homo sapiens GN=ALB PE=1 SV=2	7111.4343581539	7345.3387836545	7249.8922424535	2854.4770284973	3084.7919880928	3115.0338080475	3476.2687543928	3466.6589394095	3503.7637521287	3459.5167244308	3414.4244178157	3095.8468930614	8285.3095694154	9039.535314491	9342.5912307354	11275.3122532745	12371.6973707308	12849.4173020364	7621.805789978	8711.6883422737	8911.7597896493	6334.8529825409	6162.1402953563	6611.9419374643	4965.4955952271	5473.7286695944	4695.9000390141	6294.6406213172	6585.7046338527	7064.7649489677	6714.5002677317	6900.3490650388	6334.2401263106	2320.8572836082	2430.4891106739	2348.3564300481	3082.5712937603	3018.3930904567	3400.9980740793	1665.5632181214	2072.1242348521	1997.0349075525	7961.5272406648	7319.4147187723
F6ZAZ2	DCXR	2	2	9.787	Uncharacterized protein OS=Equus caballus GN=DCXR PE=4 SV=1	123.3471575652	120.2931103916	123.4492238299	88.6868705529	128.0354702045	98.8557080023	121.963325173	137.2439569812	131.4208791376	158.5234573772	158.2906829977	146.1588513752	138.6115830181	83.9685863869	104.1185867347	17.2647335211	17.2782929035	14.1840643047	74.1562508122	73.7278785066	90.6699103221	40.4841017195	64.1622710681	51.5231716604	142.5276872693	166.7833876978	113.0564132582	48.9139408676	67.0327494743	73.517243706	31.1434836515	36.8527913186	60.9806518766	74.359769345	112.4239601599	133.6685520981	40.4646456322	41.2133934663	35.992261897	78.171393338	62.2289454335	67.299077924	60.7629886599	76.2815620376
F6VMD0	BLMH	6	1	30.7549	Uncharacterized protein OS=Equus caballus GN=BLMH PE=4 SV=1	146.4517597113	168.0847430141	170.9898073565	75.1347467671	119.5538583987	134.5035873659	193.5020921443	210.5196620963	176.489816426	246.3029164885	316.7982765258	283.6346699902	87.5065105163	100.9183023639	115.3333523813	19.5026531134	14.9149845135	32.3993843754	55.3949685286	85.5653280396	73.5231000322	2.5977397204	6.0698095131	5.7465405399	135.8201469083	167.9459781676	174.1189578888	36.0246238618	45.3605580342	18.5752866692	62.600195156	64.9955985111	90.7292691632	13.7619303127	27.5841981648	39.5581779779	66.4583676603	106.7833529702	90.7919993795	141.6509324321	184.0500827808	195.4284603592	29.3211186842	32.8665611154
F6WQ44;F6WR95	QSOX1	37	18	221.6127	Sulfhydryl oxidase OS=Equus caballus GN=QSOX1 PE=4 SV=1	8880.8195775859	7440.8956498334	7188.724485996	5612.0574637949	6257.0370597432	5310.1574882014	3469.0199498778	3779.9670881875	3378.8950150984	4934.9326885155	4737.1634978252	5720.3069248903	6558.0442997624	8530.1649656807	7609.5891914582	10203.1745573015	11194.0750804977	11903.1338275755	7174.4676789719	10382.6608104038	8024.091443863	7465.9696050024	6684.4087990705	6787.4652875147	6105.0261831283	5681.0461936982	7765.1347730301	8777.7407854857	8486.4917325814	10446.3255904239	8116.4434796914	11416.199615298	7597.6011268959	6815.0715026556	7153.5952436341	7059.2704940546	9808.8537987287	11319.4247936392	9398.8604775085	6577.1663051009	8257.2568373752	6841.8788945554	8133.7148163974	6561.9321164856
F6TIB2	CTSC	10	9	66.6814	Uncharacterized protein OS=Equus caballus GN=CTSC PE=3 SV=1	547.3025525207	168.5152543279	159.436288632	427.7506540395	216.6099044855	202.0195170246	267.3220569179	125.847874645	127.770115171	242.5099982157	160.7397450436	159.382272654	300.6321231822	149.99318545	137.2773753977	1039.4376947953	367.9044555502	343.7477640456	509.9800226907	169.8036322349	113.4854029383	427.9843910736	221.1052373322	174.7468524042	365.5122646076	299.8281234117	309.1968961583	680.4317762292	314.8950709961	351.0066469439	1082.5854954896	475.188711486	366.5948249868	772.3033885593	654.9713572042	861.0649107	413.203719499	359.3569738338	312.818095876	318.0986837516	248.7147062924	268.001243246	370.2707885058	196.7749464092
F6YYB1	PSMB1	10	5	57.8346	Proteasome subunit beta type OS=Equus caballus GN=PSMB1 PE=3 SV=1	181.4294602254	162.7834575829	164.5434866036	192.93801139	242.1929563698	235.8207760026	293.8732667472	318.609408252	276.2667251472	369.9220947437	361.5134372212	404.0660463925	178.2707283272	223.5397870903	177.233073438	56.0672127676	71.2460256564	37.407731757	132.9470279465	155.5212475236	150.0246374973	108.9288666965	113.5647259333	139.3358109273	254.8668244556	362.2135890112	294.3123499413	86.6350940108	98.5049869224	95.3080739563	82.3415310143	124.5609202824	148.5397640857	113.2637014971	183.1769802503	165.5404768237	154.1688898701	147.9527214181	148.3334187457	158.3372553567	180.7201550936	164.3473557728	198.3232182089	223.8218722507
F7A6J6	RIDA	7	1	41.9122	Ribonuclease UK114-like protein OS=Equus caballus GN=HRSP12 PE=2 SV=1	244.6827161305	227.9296621061	256.3128810545	164.5636471028	202.2697783886	231.1309843939	271.0146749103	236.2654699513	299.5245047548	351.7397643004	372.5168664165	343.7469728568	145.6868532182	148.8254349667	183.2443851706	163.7264647257	151.2190002145	124.1073506734	87.8787931612	145.2459478059	128.3713956188	47.2471526395	66.1302756764	55.6935716335	210.0531952827	248.4973389312	145.3473549583	68.4132409255	115.9337111801	130.8797231706	108.6834184771	106.8423790116	141.3853890022	49.3264940754	70.4312848563	157.7239265598	176.4582214239	179.5384582498	168.6192938387	244.6703475195	243.4076634157	244.2296415406	146.7789228432	185.6964914497
F7DMY1	CBFB	3	3	14.794	Uncharacterized protein OS=Equus caballus GN=CBFB PE=4 SV=1	292.7311454135	269.9153575432	249.4800047835	219.6463595359	232.5988447612	241.4660045034	119.6789746613	127.1677681525	135.8480037467	185.5638349908	192.5933790523	173.6337325791	148.630857699	168.4534955652	178.6070330158	141.8685489267	134.7401450673	132.4738633941	314.7679855313	321.0818084977	326.1793179271	161.0351944075	169.2848217728	161.1340862307	198.2648427671	201.8005688428	185.2485077299	279.3411628742	270.8623303556	268.1779536759	84.8411471445	88.5394649516	104.2895205043	74.089938576	87.3797683344	92.7238313788	108.3750340563	103.3996443566	75.2595584982	119.0040672283	102.6327447705	100.5906854835	251.3123680324	225.8122247877
F7DLT3	AOC3	16	3	98.1586	Amine oxidase OS=Equus caballus GN=AOC3 PE=3 SV=1	13.5369651871	15.210638898	9.2837118096	28.8328074454	18.7605253447	28.9826413367	12.250385221	13.3598419636	8.6312928541	12.5527531948	13.6557677005	27.6983267921	52.3971886621	10.8044516225	10.19729424	35.8643597805	45.1517505629	39.3955002341	11.3317284323	12.6799841346	12.5280518481	14.4090907701	17.0641380967	26.6402514782	7.8805766952	9.1425418515	8.692611289	23.8747424085	20.4917548476	15.1398818585	200.8071884017	80.2734227913	114.9009205061	77.0019902204	8.5483233661	12.2126853707	145.7137412593	120.1943262685	111.7233905069	42.309924267	42.3608707401	34.4937353859	23.8189067197	18.8168570958
F6RET3	RPS6KA3	6	2	36.2013	Uncharacterized protein OS=Equus caballus GN=RPS6KA3 PE=3 SV=1	838.4493297103	661.9963997489	574.5977123955	402.2715394725	361.7666807587	279.6353501767	538.5468840765	335.9788500625	333.0049705434	631.3707693467	519.7622629764	475.3771624539	1674.7817302036	1345.8418852479	971.5195251632	2319.3316152284	2229.9996003378	2057.3032658766	1403.9507642289	1290.0036031284	1076.3567995156	1151.1395132939	931.9312723684	964.1193229878	802.3783843342	642.5909861589	491.9405459344	958.0569780939	690.7562090252	611.5707065643	907.4817196444	857.3850883364	740.7942340894	128.7028655121	84.5540641123	62.5168005791	430.797913617	420.6311780146	411.0797817696	473.0095257571	469.9737980945	385.855466025	675.1320757969	392.4377109026
F7BAA0	GSTO1	8	3	42.5099	Uncharacterized protein OS=Equus caballus GN=GSTO1 PE=3 SV=1	39.7914209032	40.7002651419	58.4471607549	13.3512695454	13.1040708772	15.6771195727	94.8087799966	98.6396207607	85.0936609654	190.0832159392	150.6528725799	118.0992361049	36.4335031733	22.8704873648	52.6895438691	2.7022588288	2.6110041018	2.3813262389	7.5434724156	1.7773560788	7.8917397247	5.4981726153	1.5797146996	3.5599373957	101.3555257747	109.4193715826	91.721405413	2.8949713847	5.1871738014	10.3121585988	4.7073694607	6.8721553568	5.6464549363	6.3632272037	19.8498912058	18.1548572975	3.9662945632	5.5487488849	4.3431283668	69.7449940802	74.1811911024	55.3071973937	19.271442239	26.9928669341
F7AKV6	STC1	20	9	158.7169	Uncharacterized protein OS=Equus caballus GN=STC1 PE=4 SV=1	8335.7724484268	5940.2895261314	5888.010793663	8680.0093712695	6945.0849809322	6833.3906046977	4172.5562309592	3552.2871918171	3411.4575450549	1815.7104964619	1681.6083436712	1696.7042948723	3227.6957756233	3074.7853613832	2891.4118923621	501.7578789134	503.7432839734	471.7638845891	1811.1142205619	1450.3154417074	1223.0514743824	945.5657721569	915.6722573391	1035.025822119	3454.294011027	4143.4609973342	3163.8807255169	8380.5117133581	7049.2258318102	7471.8019643307	4699.0044491996	4486.2928828316	3919.7625998087	7085.6607621225	8673.0421643958	8005.9038609253	3584.4632024803	2962.5362960534	3036.9683680336	819.964187833	862.5166320489	774.9421840917	2835.2313832397	2879.8890087768
F6SQX3;F6RLS2	ANP32B	5	2	33.4771	Uncharacterized protein OS=Equus caballus GN=ANP32B PE=4 SV=1	35.8509805981	17.9786301417	26.8497902819	20.5447101317	17.0236091677	35.6096934678	82.8622920074	79.6828098229	63.2098845735	131.0260751784	109.0606823346	83.2531208867	22.4827209681	22.4386534235	24.1929935119	5.051294125	0.6285760753	4.5074378232	27.1031890196	25.1567594367	7.6726496447	5.924689448	3.3846679139	7.640104579	19.9499733941	39.4106908931	33.3805180865	1.2257095602	3.3506914603	10.0742592805	11.4578669628	13.2930947611	13.4880658098	10.9226245111	6.3689878756	5.9558424598	34.7365149544	25.0633548949	23.0608084673	31.2079601279	41.8428285841	28.194476901	17.0821812717	12.1379729182
F7BXK6	ASAH1	6	3	34.7017	Uncharacterized protein OS=Equus caballus GN=ASAH1 PE=4 SV=1	1132.3914127168	1239.9682871886	1532.969364249	506.9844010536	506.6032761391	558.0640096641	1589.6800485159	1708.1523736068	1920.3551866905	1021.2650785826	1010.7214047377	950.5956436076	858.6580914507	843.9767420706	992.3983371185	467.5430585401	448.3448264412	646.2803820413	475.351026022	541.1118450176	494.5156078941	195.6253560259	211.2209763239	293.7289834296	772.3537292554	1096.1011752583	1072.8831539067	868.298080828	629.0825448451	852.3358354151	426.1645571293	471.1056728486	513.2279758701	1290.5618020121	1329.8243090236	1619.4425977524	868.0220122717	774.8160671242	926.9301060594	597.8395282914	615.297156407	760.4548140195	957.8181516374	1054.2420882387
F6YK46	PGM2	21	12	122.7621	Uncharacterized protein OS=Equus caballus GN=PGM2 PE=4 SV=1	240.6849043065	411.3222098886	430.6058102756	115.4480456815	227.1767479391	230.1973955021	154.1166577242	272.4376599581	280.5289014126	172.8100702547	253.9259193183	243.5230622221	144.7278056303	251.4393705479	257.1116336722	272.921423415	426.3129652034	458.6896646274	83.5185202383	279.918775334	346.2072620201	214.1236180189	343.0729861841	350.2403918959	170.9754762306	215.7267036809	240.3484576913	221.4211700444	293.7018013909	311.8724533279	71.422726579	103.4445429444	134.292705916	28.9678066138	84.1647522815	109.3088360721	35.2084464406	102.3803552764	128.5096087668	193.1753236586	243.4414830041	246.8866482061	205.3046360079	461.5331700206
F6SRF3;F6ZBR3	B4GALT1	8	2	45.9172	Uncharacterized protein OS=Equus caballus GN=B4GALT1 PE=4 SV=1	120.1166853792	49.2333605659	44.2562086855	240.0411363761	141.9388695807	110.9202046498	114.0389700133	55.4598082651	58.4904241992	75.1725948173	45.0442708827	56.1609247098	23.6932794331	25.8229778398	27.5915849169	72.8397113516	41.4753649168	68.9061511181	40.9781483782	85.375157847	76.0092913362	259.4792355139	185.0210041052	190.9483989706	51.0489511389	134.6779819704	46.7867900679	158.8193812185	73.9860345757	65.4992365231	257.1307483078	244.8853633873	266.0484741083	1105.4507677722	478.6243719133	445.8159591992	188.6211874289	147.7129882599	170.992411977	148.1897146663	78.0266359991	39.1624073769	71.0593272142	62.3105178788
F7APU2;F7AU56	CFI	41	16	263.391	Uncharacterized protein OS=Equus caballus GN=CFI PE=3 SV=1	2789.7430601071	3000.7612951595	3478.5873719925	1751.0131754952	1873.8691194923	2057.3789245774	2371.800450264	2811.0243017139	2757.9802176793	1974.2745056991	1969.6400802418	1751.2203376234	780.9336402878	760.4047492461	1070.0271824449	992.3254180446	1287.1301183397	1309.0784035176	1198.4062278542	1319.2456962738	1492.2362246493	803.0353375164	882.7292268879	971.4927375704	1670.4563604546	1871.2194285123	1634.7344791059	1778.4903840138	1955.7252622484	2460.1709295188	3015.3146022143	3296.9072477949	3637.1457425405	4016.5181659217	3772.3987548684	4003.077140682	4534.40969515	4066.528331646	5480.414438232	1212.4296129415	1163.0511748328	1039.9960484446	1949.4156467983	1985.8507681044
F6X6G5	PSMD13	5	1	25.9886	Uncharacterized protein OS=Equus caballus GN=PSMD13 PE=4 SV=1	0	7.2920081535	0	10.9879252842	30.4623457118	20.4098790767	30.471399977	27.3608970901	33.2634078105	43.9151775318	50.3547429244	66.7905309129	12.3937442681	16.3837697106	0.0001564124	0	5.3566842442	1.9315424948	0.0382347686	1.2513395964	5.553551422	0.0671394779	2.0293265964	0.1764544014	0.0368226899	0	3.701887578	0	0.0009380394	0.0009437297	7.0055451426	9.7491424908	5.549035471	0	0	0	0.3137436927	7.8865168902	0.073958146	5.130730924	7.8734873804	4.9092610769	0.8709545081	15.4320028716
F7A4S0	ZC3H7A	8	2	42.5064	Uncharacterized protein OS=Equus caballus GN=ZC3H7A PE=4 SV=1	82.2023652119	56.9170151184	55.9474149287	109.6353475313	136.254994302	120.6539690298	246.0087958722	261.6822947657	248.4833698668	625.2049308387	629.1973648638	541.9087890289	126.8590210012	134.1857576217	208.8226149017	205.0085146216	185.708374392	165.224898806	1503.0071460482	1817.2926113229	1657.5008534962	683.1738463796	679.0658185255	601.7619463681	1644.3568326455	1990.9367030592	1237.2106868508	91.621570123	105.4384045303	77.7104885231	642.0399330952	741.0317238034	690.6259411822	89.3645547383	103.1754119145	84.7149953337	755.41055495	738.2723843499	677.9518903805	338.6810520276	357.6070835618	241.3362064539	597.1400834619	591.5917197284
F7ALC9	ANXA7	2	2	9.7032	Annexin OS=Equus caballus GN=ANXA7 PE=3 SV=1	159.7161088135	114.2655275524	115.4219536361	86.9593061935	54.7535829073	72.6325917848	118.1540359113	113.4167114499	104.4607205953	185.8825122673	202.6638642976	185.7826843479	82.3549907171	98.5353885486	120.5142793072	64.8580297508	39.7978081147	66.6286738957	73.9609908001	82.5305286599	84.3162372181	61.6036433009	44.2221437936	58.2582683435	174.9625561083	155.3838352498	139.2549440186	96.5844920148	60.5157323624	66.6746541606	71.5861803806	64.584648245	59.416353704	91.6540945645	37.9277386921	31.242265492	44.499100123	56.2258182118	44.8434882356	107.6971792367	119.1180331407	124.1027281049	180.1598364469	127.8097379153
F7CSM4;F7C625;F7C6E3	CAST	3	2	15.4827	Uncharacterized protein OS=Equus caballus GN=CAST PE=4 SV=1	305.5681727323	376.9720246189	366.8875828599	243.2222383763	271.3817969634	307.9545140765	488.2486030912	538.4253511281	549.1804280667	545.4736792584	595.4562206961	577.8918600803	285.6146548409	290.9151156968	385.220862805	127.0948149884	152.4417235449	134.3784214072	175.8203741664	213.8240199342	196.8959798456	16.5267154596	23.63906503	28.814857858	495.5985960965	505.0272711239	625.8216846675	269.791369342	326.9990931194	278.9211457806	176.3156279681	218.8788501084	185.9079627038	277.3205260164	295.1172714231	338.9012102882	257.0223944172	272.0703357363	279.2671254979	347.9042329998	384.0563287624	384.7360134979	395.1800381997	426.9288868179
F7ARB6	TTC38	25	17	184.4805	Uncharacterized protein OS=Equus caballus GN=TTC38 PE=4 SV=1	1679.7039464814	1832.4225862551	2145.4027973842	1067.3646522206	1048.3975986341	1227.274275843	653.4275757049	781.9834037712	833.4848199354	471.3305400041	429.60902863	550.2242246851	778.5286188936	672.1879237176	964.4742506976	2385.7147277227	2674.552996257	2695.3181057824	1375.4788574645	1459.0377260727	1445.9337595429	1202.675392738	1001.8404702283	1252.7152241142	754.4459485587	989.7468460135	1105.9452456595	2665.8900037056	2129.4164184711	2363.1464909669	1894.1821090178	1548.6699269167	1603.731975714	1208.6260814743	1123.2646191554	1734.8161945549	1348.2763511826	1387.8270930899	1742.6929972409	1127.7224507091	1464.7502723347	1389.6980334612	1775.9611539583	1424.3221708245
F7A1W7	APOC2	2	1	13.0076	Uncharacterized protein OS=Equus caballus GN=APOC2 PE=4 SV=1	0	0	0	0	0	0	0	0	0	0	0	0	0	0	0	159.8162406037	0	0	9.8875445769	0	0	0	3.5475414923	0	0	0	0	41.7559389726	7.989157045	0	49.3452213055	26.5286036851	17.414007084	0	0	0	177.7029769026	114.6887334135	0	0	14.5542070179	18.0224536586	0	0
F7E3Y7	HSPB1	19	12	158.6509	Uncharacterized protein OS=Equus caballus GN=HSPB1 PE=3 SV=1	1179.3537848809	1618.138745012	1799.3439149612	1307.2113999119	1605.0195576537	1777.4354608479	1740.4706893129	1693.2950324339	1728.9814519007	2387.5527559213	2248.3821576012	2940.3034142936	2668.1914328803	3246.3705353963	3397.5672171564	3363.8297052143	4766.0118638574	4659.4459096722	2707.8874286774	3553.1913259045	3248.973155807	3241.0603271177	3418.4584443145	3698.9080907432	3450.4066392349	4284.8682900864	3726.7130308856	1338.6608678371	1643.0207706815	1966.8427586123	2914.3574198458	3382.5923487317	3656.5264858614	1061.8578750858	1212.4364959435	1338.7702070608	4104.0899027846	4576.9795017097	4796.1405361832	1978.0930829663	2112.1308009936	2083.2327871247	2461.5166653339	2391.6332257706
F7BAY6	ALB	198	103	1281.9674	Serum albumin OS=Equus caballus GN=ALB PE=4 SV=1	135824.078558218	134865.394822969	127342.587382984	122263.739774076	123397.136814233	122326.214634525	80609.560957742	73189.0331787006	73504.2269288373	74947.4414720277	77431.2735515315	70396.7939148479	148174.553257581	163643.695750488	163932.983259157	193475.002418138	210003.927623664	212752.08636127	164123.35442689	188979.986253919	176649.094401306	158214.943397727	147467.763358532	163804.805692499	100924.876801963	116512.12453354	111530.746241973	152417.152069724	142151.655003388	148505.788783292	185694.246260704	191252.868031844	162399.577582443	102927.759780544	97283.0231781865	99483.595314639	163682.937568684	158124.890702691	174523.833183984	76142.525956347	88269.2797006731	81490.4055038271	224713.390031527	181032.499294231
F7DIB3	SEC14L3	7	3	36.4353	Uncharacterized protein OS=Equus caballus GN=SEC14L3 PE=4 SV=1	141.75058936	179.2481991235	179.4125276807	83.9283636575	74.8379346268	94.5968474612	95.4589632248	116.0386926224	118.6761746323	169.2445474125	226.4919983035	226.1175486559	106.7928680931	113.5099196908	123.387887581	3.9947846366	3.1031858526	1.1909846714	57.2315429418	48.8182962564	59.4430763888	2.7329596188	8.7558392194	21.2270087416	128.3146915956	134.9042221178	148.3288818467	24.3962587073	33.7560093098	46.80309343	22.1716952299	20.3314832172	20.2157768582	57.9345946621	137.2096344525	149.6713002706	9.5586689804	5.1684480317	7.5590301777	115.0892277963	126.9233027269	155.6758866302	50.8883285957	85.9156481843
F7CWC8	DSP	38	22	336.5569	Amine oxidase [flavin-containing] OS=Equus caballus PE=3 SV=1	2175.9087401794	2330.7999981753	2291.3716805953	2235.7292384476	2353.126969143	2420.7044888887	1927.2188119589	1867.1835568582	1963.6900316286	1006.8659021566	991.670968608	845.9811935117	251.3788330528	254.5530664515	294.1626974765	475.2157785634	472.4522793135	449.5039126829	317.5163443836	327.8410242771	349.7443167448	907.5866071605	925.2883507614	916.4544964026	2850.1989728651	2978.2198781075	2828.3737731205	5468.762214171	5920.2875875133	6096.1437763994	1277.5568308114	1285.141172871	1247.0371732555	24313.6715395582	22176.5223957714	23406.756149665	1137.0832343886	1140.9001678176	1240.7783403599	2683.3123205434	2928.328231014	3042.2980031562	2609.1611322296	3039.0354945363
F6YJ71	LIN7A	1	1	3.6735	Uncharacterized protein OS=Equus caballus GN=LIN7A PE=4 SV=1	33.1957523511	102.9834163157	115.5067540922	11.5992457305	39.2422234674	27.6673816249	22.6007371767	43.5698449944	38.2113283218	57.6836142364	68.6994021973	47.0587286978	244.4020152546	279.9593945413	261.8611488835	0	0	0	21.2364778295	0	52.1857075897	13.3227328743	21.1732105189	34.2207849273	559.8199374338	1530.6123592309	457.7937187909	0	8.0512928477	4.6293031478	0	0	0	0	0	0	0	0	0	120.1596014486	136.4394004584	55.4944208459	10.0256865588	20.8346661828
F6VCE9	ALAD	9	5	52.9488	Delta-aminolevulinic acid dehydratase OS=Equus caballus GN=ALAD PE=3 SV=1	80.0691211367	77.2140949528	101.7465902458	34.2081636731	36.6316673183	51.9053520322	108.5432466197	195.3993958731	175.2664052637	150.4720560225	166.9476306752	196.9079968267	26.7744139801	31.841234286	36.6934925031	20.471419338	15.8149573015	21.0577127037	14.0720591554	15.8234821383	14.7290568681	1.0985503027	0.4026294387	4.9973691142	73.1282654285	86.1151777695	117.6394505955	18.4357024434	28.8782212525	20.3700309513	15.4268761351	18.044154046	27.4218887158	24.9952699277	34.6247564753	34.6786098711	34.2130289658	25.0397288024	22.8706358505	112.0726850058	136.2460619717	123.7126918142	40.4188102985	76.8941550351
F7CHI7	GLO1	15	9	96.6301	Lactoylglutathione lyase OS=Equus caballus GN=GLO1 PE=3 SV=1	1056.1764794325	926.9127241748	899.8360834782	797.4499735529	765.6932794935	731.7763631398	949.795884701	836.1077903916	818.2062917002	990.4901123376	963.130178114	915.8595590394	829.987109172	881.7033590389	853.8991103133	744.3890401491	700.72562099	751.0970815519	750.0425894933	773.5193442293	760.2440043828	490.4992835744	542.9789473977	544.5653600227	999.050742472	1098.9884064342	985.778114564	674.507165057	678.9394655777	700.9210769848	678.0697755826	674.038663861	604.3480158042	600.1960294464	560.0258455507	584.7346090907	760.7933907711	878.6830129456	834.2319762253	723.6886789104	786.2074616401	747.3319578543	904.4751744284	900.5991616039
F6RP99	SRP19	11	3	54.5698	Uncharacterized protein OS=Equus caballus PE=4 SV=1	25.0999340591	15.0294988091	21.4830221709	8.4527176213	22.6616639778	18.2074939319	42.2616424681	23.4041933699	25.1031159112	32.3511394603	40.8085453796	33.2125774822	30.3283105107	32.4420827074	39.7623662038	88.2628969404	86.7952474041	80.9319153608	29.8308677024	20.8976484143	13.8135139416	26.9069114818	37.7482433661	21.0606451129	29.1692963781	33.0719753751	24.3647953955	22.8157263489	22.3545041006	21.0697816374	116.6454947362	104.0685507084	78.149497379	151.0708316407	131.7747093162	111.5411797544	30.686083231	37.563909272	46.8687626498	97.3705168614	88.7765961086	75.323370228	21.5040374124	40.8179190638
F6ZCL2	SEMA3G	3	1	14.3909	Uncharacterized protein OS=Equus caballus GN=SEMA3G PE=4 SV=1	0	13.7765278934	11.0632029892	10.4141370456	15.3920091019	15.8911703385	20.7391962442	13.97989396	9.8067360624	6.2403121075	14.5084532861	6.8225725902	8.9091569499	0	1.5020907145	0	0.4979798498	3.3216900582	2.6267186521	3.4619979316	0.3230765705	0.8574241245	0	0	1.5464327093	10.4354465741	6.3597359872	22.655629526	74.7308393606	66.6764343823	8.5550660625	0.7632171991	5.5719153599	153.2776969146	183.6737122289	204.9447249379	8.3079822019	4.919852817	3.2584824375	5.2846812458	8.2064739606	3.4681351181	8.7173261358	7.2831164492
Q9NSB2;F6VH14	KRT84	2	1	11.2632	Keratin_ type II cuticular Hb4 OS=Homo sapiens GN=KRT84 PE=2 SV=2	5.5191860286	10.1264869028	7.8298366777	10.8795109455	25.1383028196	3.7320498377	11.6376712169	34.1367441161	27.8111784641	44.5935699887	64.344470975	64.107048845	43.7880507918	85.9569163744	62.4915535132	97.0932193156	136.1408000825	143.4912251723	53.5811515347	148.9219128512	48.9513220571	18.0264401413	75.9989241498	51.2079012079	4.0000247624	26.7577999092	20.7454398151	27.4873500156	28.6854977304	57.0507832027	63.4173466061	130.1720023076	52.635169781	8.7304117199	42.0862376248	20.5201356693	80.4616117574	126.2200147178	60.0100648106	39.7381368996	50.0502688457	54.855762253	6.1228526437	0
F6XJR7	CSRP1	7	1	42.8027	Uncharacterized protein OS=Equus caballus GN=CSRP1 PE=4 SV=1	0	0	10.2705152372	5.1808722194	11.0680847168	7.0274199382	54.2253502294	55.0470898962	85.8128045447	48.7207361022	56.2905779046	61.966631991	7.0622913403	0	8.2506602854	0	0	0	0	0	0	0	0	0	0	9.722146298	0	0	0	0	5.5800485123	5.2774862017	2.7888385212	0	0	0	0	0	0	48.2965831341	39.5395466272	66.2829131599	6.9782553125	0
F6TEI8	LOC100060955	14	1	110.1006	Profilin OS=Equus caballus GN=LOC100060955 PE=3 SV=1	1888.67410274	1658.2852789562	1724.7172802571	1325.8466903443	1163.9023548262	1364.742936611	1824.9763691324	1454.2602575498	1631.5074480441	2493.0879547823	2022.9795387724	1898.6704315369	1584.7564892946	1337.7616830059	1515.2938851679	722.8364324069	645.0808856739	729.1101719984	1135.1601169772	1104.9459752072	1109.5457294101	1806.0519643616	1402.3908420119	1612.9709751869	2299.379243957	2551.2738393987	2446.7683220488	932.2787957799	727.1372761718	838.9409712876	777.7988831957	803.9577593903	848.0990565916	1157.605239669	966.5568701214	1165.8584790979	1134.1344144983	963.2352599121	1158.7830241278	1380.120821247	1253.2458387932	1373.2423534702	1133.1329930299	1116.7106075545
F6UJ33	TRAFD1	16	2	125.1174	Profilin OS=Equus caballus PE=3 SV=1	2576.2670311985	2262.0025796398	2352.6198939343	1808.5360051278	1587.634023214	1861.5928648311	2489.3794253287	1983.6999675447	2225.4759799231	3400.7245053373	2759.4678631785	2589.9026352846	2161.7048118173	1824.7887841152	2066.9535698463	985.9931192244	879.9297961501	994.5508838746	1548.4278522468	1507.2139142756	1513.4882604359	2463.5653793664	1912.9469112159	2200.1910968258	3136.4939720593	3480.0936119506	3337.541692307	1271.6853172122	991.859733259	1144.366813901	1060.9652648771	1096.6475724895	1156.8590025764	1579.044372862	1318.4427078551	1590.3022964025	1547.0287313099	1313.9118283029	1580.6509429245	1882.5692403422	1709.5040016621	1873.1865894482	1545.6627311568	1523.2615925948
F7D1I3	PHYHD1	6	3	36.7656	Uncharacterized protein OS=Equus caballus GN=PHYHD1 PE=4 SV=1	301.4305809564	321.4100871943	301.438616258	90.1676595278	81.5377790628	86.7426682315	242.4739320537	199.4749102298	224.1073506751	255.1450691333	254.1315684307	242.6829249554	94.7420282808	109.0307812359	77.1069391447	139.500633169	138.3683812501	126.143394821	133.1228518267	113.1076273784	104.7582442883	83.849763647	64.6176395545	52.8649487893	129.449069297	121.0248678223	150.5112269649	74.9354273525	105.4978742646	88.8187390309	60.1757282798	65.9885036425	86.7900316224	56.2569443842	67.9227664729	95.9894520369	75.5108762934	96.6908970916	85.6434589782	145.3037936839	144.4761968881	144.5818585178	89.8912059195	112.143888641
F7AWD2	RAB2B	2	1	15.8318	Ras-related protein Rab-2B-like protein OS=Equus caballus GN=RAB2B PE=2 SV=1	158.3796258151	215.7282496041	187.5489726775	31.823506802	58.0835220306	45.4914961726	32.4736159563	84.6381819221	83.0911734153	417.2136575466	356.1483128042	359.4551151169	46.0501756946	62.4480647584	84.5712523673	0	3.1910797979	0	15.3066517246	24.2446211155	22.8592041154	0	0	7.0109599898	193.8630847059	163.4432954644	179.0625575342	5.5267987739	6.2914863579	0	0.4550928788	8.0147808165	12.7579566676	22.5468865742	76.7287285647	113.0727751382	42.0841403761	41.4350753669	24.1378451514	89.7619828202	127.1708673717	131.6477838443	0	10.5784336816
F7BE95;F6U2P8	UBE2V1	7	3	32.371	Uncharacterized protein OS=Equus caballus GN=UBE2V1 PE=4 SV=1	403.8878878864	372.3317729696	366.8681348194	221.8144324241	251.7936885298	269.2756706319	424.4238206368	405.2749768343	421.3431755007	311.6570142704	314.2798530947	311.7058821863	322.7556787429	282.3487247612	289.0662418967	99.2361105347	94.9576397607	101.4097091505	213.571753841	243.5808706043	233.9641996748	194.6279740424	215.7343085718	229.4570654058	318.2087627431	334.5491920237	341.33463533	197.6474077365	253.7161928672	186.1069029481	123.1038525831	123.2568455804	109.5447059865	331.3554912718	423.4925885916	369.9664098337	153.0072685283	180.0109972441	136.65433736	236.5764078233	250.9907732807	242.8787796719	332.4677571824	331.8438545158
F6RTZ0	CNTNAP4	4	1	19.8049	Uncharacterized protein OS=Equus caballus GN=ACTR3B PE=3 SV=1	2745.3167948215	2482.0460252606	2424.1537853391	2120.4778232955	2220.9271311389	2105.3813661428	1476.7773211046	1177.9732861951	1147.120704611	1528.7118920494	1607.4140519846	1427.9736286475	2878.5575485328	2965.0827551198	2618.7739772001	5052.9344156438	5281.6534316956	5356.4676318758	3601.3650039901	4557.0784371751	3822.1964683293	3953.195965464	3814.1838619233	3949.2810274013	1684.7241812684	1883.6917083267	1970.3450869548	3179.7283812421	3455.9763424754	3331.352939766	2721.8593250021	3340.9763231056	2806.1969085575	783.4753457248	840.6183292607	875.0849886266	2054.6278109237	2199.7490078805	2367.1546368091	1286.0962893671	1377.2488538096	1257.9948335449	1999.3985211496	1349.6285508993
F7BAR2	TPMT	3	2	15.3442	Thiopurine S-methyltransferase OS=Equus caballus GN=TPMT PE=3 SV=1	94.5696572227	116.4047194752	127.2650341908	101.502536226	103.5929741926	105.1021815891	155.7306722265	174.2957370046	167.9775720125	185.7284782132	191.5519801175	195.2897096712	81.2144802018	58.3303019763	89.4524944156	30.5680106342	34.6563713188	25.6170379697	26.5495125161	51.995707747	56.9961791063	3.0370390014	6.803058799	0	135.1504730742	172.8697882139	130.7083683895	30.1318610974	30.394407675	35.2181509864	48.4863629235	40.9969880384	47.9525499816	34.0427050016	68.1336818122	76.2979636718	55.9965862035	55.5820664184	53.4850493821	89.0192253676	88.9647915216	84.2571329015	66.0957068942	105.3485184103
F6TZ87;F6Z5C4;F7BJZ4;F7CGE8	CALM1	14	6	116.4062	Uncharacterized protein OS=Equus caballus GN=CALM2 PE=4 SV=1	2353.1050156421	2165.8776880104	2076.4636706315	2077.5246492959	2033.8363006935	1974.8382900225	2789.3757656649	2611.5025676676	2661.270972704	3012.6278695898	2870.8133963723	2698.3417110713	2325.3416281801	2085.9293236094	2081.0294159401	486.7943605202	497.8196390311	394.2275930826	1148.7360682794	1292.7548258605	1215.4681890914	705.105484896	741.7802906983	688.4624628411	3459.0072205344	3770.5979983376	3220.631220034	955.7258769377	1016.6923745253	1025.6158618766	1648.0453180668	1608.3354786369	1711.5208120343	2546.6468960887	2707.7025220345	2785.7143743303	1827.5993939484	1759.5623500571	1729.4568885562	2556.3683623003	2533.5658836653	2451.3777756215	2242.4632565753	2021.8912420197
F7BKK5	GSTM3	23	13	174.5644	Uncharacterized protein OS=Equus caballus GN=GSTM3 PE=3 SV=1	409.6127552169	482.0318165901	485.4461065192	574.1644071526	587.6330472966	617.2902970359	616.3245897885	635.1647274252	609.8363944858	841.210286147	816.8116986746	864.8721704654	935.0356715533	888.1229181536	851.697073854	2080.426234585	2122.7252553981	2283.0158362479	1249.5300251192	1260.8647922057	1462.5475889555	1887.8019867908	1708.898627536	1713.3404035851	859.1673870561	893.4020596776	910.5683484804	577.2084838074	521.0730883917	550.2704558878	921.7847579102	817.8237267987	870.2294839754	4325.8247218886	4266.9420578866	4426.7618409253	1282.2805823616	1218.7374881995	951.6919084291	716.330033226	814.3839921459	729.8278600432	687.4162482616	811.5971107978
F6V5H1	IGKC	15	12	95.1469	Uncharacterized protein OS=Equus caballus PE=4 SV=1	1167.2809523758	2456.458438206	2093.6399185848	1764.1221305521	3717.3432004134	4115.5259610655	1781.3253134763	3378.0051401824	3362.6350596226	1742.6230533628	3022.534027359	2948.9646059279	1524.9270957153	2599.2890600074	2880.3779548726	3225.2222929202	6834.4532438044	5898.596977567	2553.3916176335	5424.9881891095	5807.785019036	5376.7317150537	10820.4389188067	11821.3857927899	2053.2720144994	4332.9975118308	4766.8374938843	1697.0270374744	3627.7372166131	3462.7409826388	1806.1893378514	3084.3318794484	3146.0457725485	1819.411395762	3524.878954563	4177.8835725254	7495.9424143643	10562.4887612392	13553.7470921246	2009.054503636	3757.9544157495	3864.3956922971	3329.1025165697	7370.3021850437
F7CI32;F7ASU6;F7DKR3	SELENBP1	29	21	235.1027	Uncharacterized protein OS=Equus caballus GN=SELENBP1 PE=4 SV=1	2011.9154064562	2060.3242938617	2270.8080783835	1664.536013241	1739.4962039098	1939.6504887615	1590.9751971162	1600.5293676459	1602.9741798071	2171.4791176016	2030.6488527576	2152.2788463013	2179.1967937729	2057.0823326624	2298.7667714428	445.7441064449	466.4048044955	514.3387462515	1408.6096270653	1671.7799736902	1745.0623653446	597.4003446147	642.1832514537	667.7264597902	2303.5136266712	2698.2058777304	2580.510733293	1161.8505929428	1275.8787805619	1312.8548336291	1006.4180765614	1060.4848596499	1115.5172469406	1485.9285926269	1566.644624824	1830.1076004752	1350.8267996102	1293.070175606	1419.5413375264	1479.4535901351	1730.9576015721	1747.4517533835	1861.2454660899	1796.1444757206
F7C120	DUOXA2	6	1	31.8262	Uncharacterized protein OS=Equus caballus GN=DUOXA2 PE=4 SV=1	1.9452141136	1.8523039142	5.0679710408	1.0974078498	0	1.1430066462	239.9510185206	247.7430826516	281.8925768107	181.8116525661	212.8772376588	216.6685521263	3.9737814643	13.0966553745	47.4102477401	0.4553505481	0	0.8586489112	0.1254178121	3.297174678	3.1831551274	0	0	0	2.8212271422	2.4438643031	5.926447449	0.000914204	0	4.3635500025	0.1192087779	1.2015032932	9.4940957552	6.6050923314	23.0025241205	15.1364888579	0.4453525401	0.1668651221	0	3.4769744553	5.8628282114	5.1919656641	2.8261554687	6.3672558434
F6WYZ3	TXNL1	5	2	24.3092	Uncharacterized protein OS=Equus caballus GN=TXNL1 PE=4 SV=1	5.5703295505	11.620330392	4.4250262049	20.1651420002	11.4309014537	19.4443704694	36.5771207057	51.7793247988	47.2788053814	60.1909880934	71.6975517301	59.2408087258	3.4996070497	3.1138397766	7.4943032291	1.4822368346	2.1434358113	7.5239434058	0.0469924217	3.2767375784	6.8204398638	6.8074062888	4.6345283702	7.4911419264	13.0291969363	15.5850080576	4.8914093148	2.7257050231	2.7986219145	0.0284227003	11.277205073	9.2028418465	3.8823278521	0	2.7274906952	5.1285370575	4.1058181034	6.3484172563	11.1487777779	4.1601176251	13.0188684949	8.337721816	17.7673827518	16.7626823721
F6VXT7	ZBTB6	2	1	8.433	Uncharacterized protein OS=Equus caballus GN=ZBTB6 PE=4 SV=1	407.3390119678	119.6062318624	81.8587853771	365.5349287224	131.605837915	73.5465361056	205.6063204309	53.8570115354	69.5731654224	237.064386756	80.9155137346	113.5518058179	497.8006270347	226.7999421983	126.0078691013	120.6956538866	15.0207180471	9.4933394001	461.323097154	187.5798915368	156.0406127641	465.943523602	150.9168267998	81.7494850784	583.2227410817	206.5743427464	72.4050606357	418.6887703746	129.0294339915	88.4696807004	84.4451931338	21.5047355559	10.885777486	797.0975057442	256.6001631036	147.6454792533	112.2630755449	40.6811760527	14.6294506286	173.618144995	70.1483837528	70.2921303123	130.9091370838	52.1633713098
P02788		33	17	201.8448	Lactotransferrin OS=Homo sapiens GN=LTF PE=1 SV=6	3014.2617486498	2638.7465715761	2430.4598486778	1649.9977358803	1545.3837448739	1486.6802224305	3886.8232537875	2030.6400099738	2095.5325531313	1145.0857906466	1145.8120590569	1078.1088920305	2122.5751565971	2382.4524782146	2300.3162015613	13784.7520782654	8785.0826715871	7853.1186637018	2990.1367425084	3256.1566360883	3060.3568060219	8053.5452844398	4683.7955351716	5109.2752269437	1398.6555543599	1763.7322408921	1438.5665748428	3596.7072051923	2867.2379096969	2730.5408465276	2632.5368079313	2774.6067703347	2520.8000220488	916.6268125732	869.5600065423	917.5931668685	2284.5427462409	2204.5866546276	2129.5110535372	740.4302745065	897.4932072404	790.1493494713	2982.0097037121	2727.1290622894
F7DZV9	YWHAB	23	9	160.9832	Uncharacterized protein OS=Equus caballus GN=YWHAB PE=3 SV=1	802.3149167482	797.8922647132	746.1612086716	995.7824124789	964.534170445	1000.9640380039	1018.3726951313	992.8556432408	1080.7356418657	1127.4908770266	1163.004116712	1132.4597503375	564.0374563345	647.2732663821	698.4089364001	194.6167516245	193.7662114732	212.7118430517	659.5074938786	637.4331193923	639.6743208916	384.6979555515	411.6564088869	470.9394713342	1128.3665063203	1129.1801885011	1157.8317079646	561.9174851233	614.0151738764	599.3614025463	390.3322819221	425.805252851	391.2252816043	888.7156934218	819.431747278	889.1829878978	546.2993568152	547.6570068507	572.777179834	681.2734491162	714.0865313418	734.2721312378	1049.0895556274	964.5697956748
F7BHV8	TUBB4A	34	3	301.2211	Uncharacterized protein OS=Equus caballus GN=TUBB4A PE=3 SV=1	1209.3568882605	856.6285438811	850.2560308304	1951.7395603942	1901.0619517441	1700.6753530198	3282.9536978443	3010.0987595876	2782.4087219261	3081.1897340797	2934.4549826563	2915.2501859677	1865.8685254479	1847.9741246709	1510.8890567566	431.7595440596	379.8900322377	424.9540976993	1275.8985570625	1404.2603083858	1342.5286903504	351.3981299534	306.003528929	299.6167173762	1641.3792449939	2144.1804404243	1623.3316496591	274.3263067327	304.2066137027	297.2184680711	1132.5945930393	1300.4876586	1124.4191000775	1606.0585837179	1802.9347154911	1620.3728728303	1907.8110872031	1583.9211137901	1367.4809261025	649.639803366	649.8200717922	615.2123551839	1496.7437259818	1605.5922431609
F6SJN4	UBOX5	4	3	28.2573	Uncharacterized protein OS=Equus caballus GN=UBOX5 PE=4 SV=1	112.2395818208	72.9030587183	89.6481970608	248.5548268334	185.303151017	209.7489139888	35.8094388859	44.8407580434	44.7637083685	23.4305258136	14.8467626415	17.1340405389	66.6232031133	55.6784071512	92.6265366535	484.1238749381	356.2274275389	254.4231945681	279.5216524835	257.4165103158	208.6948277637	346.1095410127	233.1320943696	242.492385056	22.2512688076	25.2373880411	24.0466891595	433.7589578128	317.8051740798	218.1582616628	733.0443318512	795.8961198818	644.1654305636	52.8124567741	28.5746342295	55.0019533168	1231.99632469	1129.9669885037	1052.9252596962	201.9284400413	199.4624248401	202.2137853388	77.2995848014	87.2746165903
F6Q2Q4	LIMK1	7	2	29.3664	Uncharacterized protein OS=Equus caballus GN=LIMK1 PE=4 SV=1	689.2352959594	730.9095712087	875.1909480877	1412.7087520953	1328.0158967413	1770.7000860052	767.7266846665	705.9244021049	847.8417430743	884.7646710064	880.2635064565	896.5637953616	1639.3391368798	1491.1327745677	2303.4908686153	4918.4128747492	5810.1905295849	7301.650890761	4743.9610892456	3872.7097633504	4623.7132315688	4787.4230970194	4382.2718858714	5615.7700041844	1081.0988276025	1176.3560849387	1335.1297465024	2214.1069505658	1891.0898566329	2395.5402685753	2841.3621052385	2564.0624181683	2808.511705654	155.4298889561	172.6723352696	300.1186064719	4287.5757600814	3418.2743343291	4972.6452223668	1863.4738824865	1907.8315490032	1857.4315583711	2907.6592677284	2898.3374682044
F6T1F3;F6XZB3;F6YX12	CLEC6A	9	2	48.6678	Uncharacterized protein OS=Equus caballus PE=4 SV=1	156.9709649901	123.9165376563	134.323640064	424.3112829554	361.2030997224	323.7928123773	192.7178159889	167.6827424401	152.5036800664	214.0487512876	196.6547107764	187.804961417	528.4097274243	296.0532534515	160.6335383436	151.1186347043	44.0798961445	57.8764154978	104.3817275063	103.9996417531	67.9699714626	539.258970416	386.1379382193	307.9322435304	345.0304887693	153.5086373909	184.8144098937	348.623094859	373.631272362	448.8877830605	156.4656576908	129.5204749226	173.493639796	722.8761595196	309.4077196345	243.6342531943	408.4945507922	355.843538535	364.5467502705	444.2999296867	406.1196694243	285.4058901729	165.4041372316	84.3367443907
F7BWW6	VCP	36	24	229.814	Uncharacterized protein OS=Equus caballus GN=VCP PE=3 SV=1	240.57520336	245.1825556288	233.7618130473	300.1270076042	327.0623924134	293.0846659868	441.2972433296	419.355766073	460.4685579225	563.8384910875	549.5516706813	630.0176515905	252.5005862395	265.7989272432	262.7176843	240.6453192976	269.4422020391	267.118107264	215.6126254949	251.5011126224	254.2049976209	99.6412658396	128.9203100525	115.8773667022	321.45227363	399.0294019401	334.6065622544	186.0768625669	179.6683224324	216.5531389483	270.2013423656	254.1963179449	251.1861375871	110.2817069908	133.8014456778	152.4659090986	286.4613310736	306.8128017146	314.6293033238	206.1132367477	204.700382994	214.2404430832	329.7490359985	347.6480368045
Q3S4D6	GM2A	13	7	101.1006	GM2 activator protein OS=Equus caballus GN=GM2A PE=2 SV=1	25699.2062525215	19380.7848063695	18185.4955641193	25577.4125002091	18107.1636094939	17772.520473763	14986.8573012367	10804.7770549573	10438.610153591	5827.4997813347	4555.4741613409	4321.5522700735	18119.3022321696	14294.0250563003	14263.8002161141	372.0450762928	286.4907880864	235.9682017688	7281.5258317318	5645.471744753	5260.0452104704	1503.9222220784	1146.5812419207	1276.1036265127	21223.6983317745	14897.9558341229	15197.5653749749	4437.0506432468	3087.6385335832	3103.259170626	3683.2090890257	3167.6895503376	2884.4619472595	25734.9366273118	18483.6225447269	18831.2260162698	3747.9018407352	2944.5753390824	2948.8941182262	2937.6882520167	2470.7184385697	2155.3385145011	9514.2310064773	7113.6082115694
F6XW20	PLCD1	7	3	32.0193	Phosphoinositide phospholipase C OS=Equus caballus GN=PLCD1 PE=4 SV=1	38.6204895006	30.5176514477	52.5655193257	49.7886971431	76.0077343082	62.6346431851	134.2822802337	130.0836116905	124.0279846174	113.4152289964	119.2927838731	111.1909824479	41.8894100037	47.6357162691	37.2505680317	9.4982387479	2.6669331155	0	24.2933757407	23.6196000024	14.8428948366	11.374866292	0	1.6271933661	122.863412851	116.0491955837	136.7035993351	24.8946009486	10.9953587514	20.855619523	15.5055822944	31.9484034252	28.7282790519	54.4455396567	73.4796505754	65.5677020894	24.3038765343	43.9148286777	43.2776414248	82.971406662	92.3547453803	92.4173471095	50.0775003893	39.3789810181
F7CHG3	NT5C1A	5	1	21.1533	Uncharacterized protein OS=Equus caballus GN=MB21D1 PE=4 SV=1	136.5383815879	95.3448155024	68.6893150985	80.0960580463	71.1266115917	28.9466423969	151.6879746058	128.2515794814	91.8063704844	86.5413677895	67.9588301842	58.8493481922	173.8248493658	350.2652891933	195.028260914	153.1441937386	66.5115289715	84.7334060775	26.6018157984	15.1106682053	10.6732906157	150.4013206215	163.1088090069	87.9227200512	0	32.8455546133	29.4461136717	173.5227431509	132.6000327901	121.5831874301	61.8921033668	115.978135771	106.757824279	882.7531351706	331.484333455	683.4470715253	14.4713216415	70.0866861726	22.6315469236	74.9191515468	78.438524969	98.3407273424	42.1881354363	0
F6Q6T1	LEMD2	3	1	12.8086	Uncharacterized protein OS=Equus caballus GN=C9orf153 PE=4 SV=1	6092.8780944422	8031.8659611654	9123.4866450089	5007.179373089	5344.1731664773	6881.5608893528	2792.2462515917	2673.3675839795	3381.1665792759	4038.2358497306	3932.6932781263	3400.1654539799	3964.8074665768	3865.444200787	5168.7882476653	4728.9374743308	6403.3607934584	8020.2829734719	6084.7584404248	6641.0672193467	6868.947439124	4835.6617968165	4733.3365542336	6887.1543345025	6521.2826471918	7974.6163724265	8869.694330488	6889.5968531842	5769.5881175156	7513.2599883802	3407.0245942107	3592.0833628129	4480.4292010982	1191.9147018834	1217.9988636345	1641.4019710765	4050.7905192221	3808.8367952616	5083.9865067483	2763.6445559066	2538.2470159643	3156.3582524831	5185.8892748872	5458.8666662637
F6YY66	NME1	13	10	104.4447	Nucleoside diphosphate kinase OS=Equus caballus GN=NME1-NME2 PE=3 SV=1	1974.5611481989	2113.4421377784	2239.9849304163	1610.2991070744	1720.8356735993	1771.4281445828	1911.2948739269	1839.2833982193	1870.3297134716	2036.1763278393	2096.5227732796	2018.2810424256	2497.9709865371	2437.5503039908	2652.1167709931	2009.8631397017	2134.1094565085	2466.6596338895	1717.0489610818	1915.2204736547	1896.125925853	1376.4058188039	1303.1216654581	1423.6374247499	2362.6584920987	2482.8338374914	2471.7324784855	1402.484803574	1580.3094639931	1815.2225190631	1691.4332434631	1853.714244377	1737.8431150399	1180.1998419464	1204.7037468937	1232.5287655377	2138.1564158926	2003.7088298459	2288.4352090343	1736.6487182512	1766.0663659307	1683.2575704834	2473.5565166666	2560.6841466901
F7CCF5	LXN	3	2	16.5904	Uncharacterized protein OS=Equus caballus GN=LXN PE=4 SV=1	91.0505951668	99.5951678863	126.1152085185	67.0944935555	57.0349525436	91.9913694712	139.0860382069	139.7859864601	141.6296820453	207.2794178658	212.3117410732	195.1484983313	96.0430229093	69.7958633031	99.0678786631	12.7927645382	15.5122812506	15.7984846382	43.6505896699	54.7068935055	58.3448108556	5.2462476994	2.5246362377	2.7113296527	163.5645392561	235.0961681644	254.8432318133	11.7316550297	28.1947869443	28.4652231953	11.1071266013	9.6616972374	15.5350605877	27.3118831318	29.0190016282	45.8504954124	52.47660931	47.9315841233	49.8589595807	84.8288661373	80.9948618616	89.4604865702	58.5416981295	60.6542838923
F7BPT4	EZR	52	17	325.1007	Uncharacterized protein OS=Equus caballus GN=EZR PE=4 SV=1	2314.5173919305	2314.7891199879	2186.445287935	2126.6186398851	2035.0782439898	2051.1600805908	2946.1160478257	2529.7357771247	2617.7904131406	2466.278473137	2431.9430590993	2307.2696125177	1760.1754539493	1676.0734493457	1752.1548562798	428.221501621	405.9088753109	386.7168611926	1185.6558482136	1280.1222584281	1282.7398945444	550.5740996227	561.6576236009	609.7853687809	3215.2538591395	3591.3934354996	3226.5154663398	1071.4994597699	1081.5034496963	1087.1490185959	961.0923169554	977.727291494	883.8011341397	2375.3072358453	2451.9248555358	2263.9827411118	1249.754799371	1156.0946137632	1192.7278660299	2092.9716159795	2324.117227685	2117.8474282749	2139.1210977814	2138.2017290602
F7DAN2	USP26	4	1	17.8796	Uncharacterized protein OS=Equus caballus PE=4 SV=1	81.4360088249	129.9455185785	107.0296218356	47.1626584106	69.5225454712	57.8051235246	130.1360247603	107.7055997972	89.5634352124	101.4592717752	95.6709624327	136.0003729803	143.7794311183	235.4644975544	105.9921592369	11.8256152994	12.7553425409	17.4775822698	29.7762583591	40.130344154	20.4310178864	17.9321825571	56.0698238828	31.1126757486	143.9456591644	189.5954733816	176.435963899	43.5862132837	45.250662461	31.3441985722	11.834712574	12.4774447119	35.023591319	506.9545749687	580.3959436934	570.2230795429	0	14.0473663134	0	182.1104047252	161.7613023177	208.4623143733	0	9.7564018304
F6ZPY1	EFHD2	4	2	24.3134	Uncharacterized protein OS=Equus caballus GN=EFHD2 PE=4 SV=1	4.6366680557	4.7192722006	9.5221522477	27.0582645021	16.8804949585	19.1100765424	28.8963293806	70.3769334747	63.2936763015	4.3029217134	38.6761989806	39.669686608	3.0338759863	0	5.8015837304	554.5902425579	427.2121540872	401.4129727885	36.443850346	26.9122143334	55.5213849226	339.1724056949	405.9936916678	387.1876275374	3.1861402092	29.4696439062	21.7597650362	85.0677493088	66.2223719611	72.4298317575	121.4151768773	91.6922515535	78.5369797788	15.8019820152	25.703942113	45.5823512406	21.3768598645	3.8987466697	17.1003307901	19.7785626168	36.6582392987	41.8419262016	55.2666936781	65.5161824038
F6S2I3	GSTM4	22	4	175.5072	Uncharacterized protein OS=Equus caballus GN=GSTM4 PE=3 SV=1	916.761382058	1164.3265513107	1136.2729889742	354.9413908126	421.7397348859	420.6949488844	430.9550717743	527.7983597595	575.2299434906	1027.3082254162	1088.0759019555	980.5872858035	408.0173579774	423.6030618448	481.8379370629	76.0118673007	94.1567558487	82.5425397231	259.8631472573	290.6740214813	296.6145362695	27.8990365896	27.3591114538	39.3219646768	934.4008535773	1086.9092966658	1001.7595331727	616.6799829005	1223.0539319881	1383.8049175676	134.9739602205	167.777815474	165.8414327137	1421.3515939184	2746.6719341088	3169.9688029337	389.986747646	406.5207588186	470.5209365896	690.0636659349	737.1644385279	794.5239563134	559.0005384381	635.1886043051
F6WFZ5	LGI4	23	8	164.4859	Uncharacterized protein OS=Equus caballus PE=3 SV=1	1297.7825092569	1037.1735252586	1045.8538328187	1185.1070193655	1199.1028366671	1082.4616589047	782.5833474924	543.733913574	570.5054069812	908.960331343	735.6018592703	808.6433832783	485.4580990899	350.6889280825	315.8053148123	1174.7777483714	1008.3141939363	965.8548861066	1212.964731866	1106.8254892654	1115.5311853685	905.9084897396	754.9055112191	749.3255050511	936.1689591233	1007.9044647887	936.6313255254	1953.7390131488	1603.9448551464	1341.8624712397	1177.513538128	909.6907196598	950.6280806762	694.2978707095	673.0948765343	565.6455553852	1537.13289315	1318.41321914	1333.9729679456	2095.594199578	1750.7764917159	1818.9196041783	555.0454960184	733.4089214281
F6RGN2	FABP5	10	4	53.9139	Uncharacterized protein OS=Equus caballus GN=FABP5 PE=3 SV=1	126.4868591853	161.9531794376	155.3796145183	113.9623072599	113.2078621127	120.1551902871	179.3178758093	180.7428417602	183.4309465708	205.02862972	221.0184610168	182.0788730339	130.063805621	128.3063534867	181.8634309079	28.9217497883	22.3262339398	15.984391859	87.7115924415	99.3259845583	114.772375837	33.8176581573	43.3133785047	47.8932058325	204.4590896344	238.3177074136	259.2634320566	51.1582433328	57.3515767271	77.9166485079	29.6722286799	40.7232201441	40.032791125	79.7493297778	107.2400214242	117.9370807151	33.8773409846	38.8840915371	66.2156246844	157.7405580121	120.3231681871	171.330140262	121.57953148	107.5565931361
F6Y0Q6	ALDH1A3	6	1	37.669	Uncharacterized protein OS=Equus caballus GN=ALDH1A3 PE=3 SV=1	125.722325022	128.9618269008	107.3637298485	38.6830353044	45.8653101225	36.2824101147	72.2485581765	88.1970167766	79.402519253	59.5264919521	64.7261548475	85.879946727	176.3523298343	127.5703088204	145.0395216716	167.2392516276	190.9182644516	212.278577703	179.4531188632	196.4031856888	209.0080916736	106.8472639824	121.6131706506	123.3222233758	76.9101059371	61.4318688661	84.8530283868	86.6084996434	97.4470849392	73.2465517805	102.7196469661	180.9750147486	141.6515853	39.9052779373	32.750062846	37.4025421465	86.298759256	118.5014433345	137.6469127448	39.8406920161	37.2833190927	46.9314885516	157.7827621874	213.3866622059
F6SP02	YWHAQ	18	11	113.7002	Uncharacterized protein OS=Equus caballus GN=YWHAQ PE=3 SV=1	345.099521229	440.9012649884	387.5092450375	310.6466636759	368.0277238177	453.0557542265	387.9855666597	531.8656456899	528.5898624293	527.2210956606	595.3974592482	669.5655788537	435.9628648483	376.7761599297	464.8379106959	149.1266530118	171.896854737	168.5425822519	315.0909322566	436.7842254533	472.311257388	235.8707729255	238.7917697845	235.0946730811	568.7279247493	635.0129172611	538.8677882731	261.6060145757	281.4608594501	286.315825259	199.916029005	273.3821926511	255.7904130094	405.8224201755	478.9209594756	490.5147923051	231.6137888032	259.635760956	275.5761907977	231.3921730396	344.6216940769	359.2171892549	523.8438373902	522.78171025
F7CBR0;F7DZD2	HMGCS2	6	3	50.7532	Uncharacterized protein OS=Equus caballus PE=3 SV=1	246.0898058182	271.7203824434	250.6153948058	247.1054687021	217.4148829279	224.7278997298	170.8480558606	206.578288345	228.5513855624	699.0672974793	731.3016568068	687.4506018398	652.4152368113	730.3184867438	712.674255246	25.2824526116	24.1428747355	20.9686688309	93.7103319411	140.0449427925	152.9632831544	46.6582076957	35.7489209202	46.8870773014	661.9004035742	679.2130986492	669.138072076	181.613147356	183.2862985235	197.7777003272	112.3271595931	97.2678262413	113.1596258381	94.9420281422	125.6733688174	113.8711814491	110.0433412063	140.3616655934	153.007354602	379.8171625728	423.4705733186	429.0819847274	275.4689466466	251.6887681866
F6V2H7	PDCD4	5	4	24.0208	Uncharacterized protein OS=Equus caballus GN=PDCD4 PE=4 SV=1	109.4027022698	126.4353609527	125.9324539883	116.8623625352	124.2641448419	131.7709013463	240.0555088172	253.9141408028	229.3535349833	212.680696138	236.3088195943	202.9556778661	65.7700747909	53.5399501122	92.7102878814	43.9306280755	51.9347565892	51.3838381402	54.9281957632	45.3469632113	61.4163179419	36.5098261874	45.0963041321	33.4147834596	173.359243329	179.4780239099	185.6287573015	65.2060974213	83.139547243	74.4415362624	74.0817499884	74.4854511771	87.6680933491	151.906349679	122.3661912609	120.809951498	205.8370808605	228.3006484156	226.0030885693	176.8200192451	168.2631700708	179.8508699733	120.4162459421	151.080670655
F6VY00;F7DNA3	LOC100066878	13	6	69.9969	Uncharacterized protein OS=Equus caballus PE=3 SV=1	72.7239604049	63.6166059959	56.654792255	114.019977021	123.7665250626	121.2896991628	133.8091640784	145.9574108219	134.3890129382	128.9568845763	128.9569667502	117.4177109735	95.8215973299	52.0801534746	76.7393489733	238.7512877281	199.9430873299	193.7564405636	138.9578188291	125.7454987472	103.1499622025	811.0873438397	814.4042040641	700.3136313162	116.6938216732	104.8596682366	118.3746169928	89.4382919328	122.4762324483	112.0050103002	182.899707213	194.3712450424	153.8469853637	221.0587204309	224.8356646444	228.9675244733	141.8108358317	117.2429929511	86.4610617647	115.1824605458	116.543255994	106.3713142808	206.4932825832	248.4137266162
F7A6K3	GCNT3	2	1	9.2874	Uncharacterized protein OS=Equus caballus GN=GCNT3 PE=4 SV=1	407.4285988015	451.1230942603	401.1344923169	399.1153702451	445.1251026108	435.0755916434	716.8568464919	648.5545563831	656.0890277874	503.3361478641	522.4771185974	495.5006398234	379.6546713045	427.9475194473	393.0484650632	196.6622177648	141.0756868982	181.5013122048	374.8111089004	347.9836979902	380.9938834434	290.1641561747	311.0504706595	335.6403397433	702.093052809	764.3113527526	811.0954121248	345.6251621993	415.3458083788	440.3266046616	370.0640726973	378.385146608	313.8032409248	607.6701355506	648.0990637791	623.6916924599	1162.0256978829	1158.099581011	1229.5744882654	825.1434175879	898.3458443752	865.3161502847	812.8125904801	780.4190217144
F6SGV0	TTF2	4	2	17.3574	Uncharacterized protein OS=Equus caballus GN=TTF2 PE=4 SV=1	221.4208283734	237.862538565	241.6829471654	210.6534452594	205.4596963252	194.1948293874	268.3163135219	223.488126894	244.7896790393	221.4617804089	220.9632757635	200.1259538523	427.0879927924	494.6584542205	490.4698249864	1106.0109977592	1143.8413503957	1084.4254705504	589.2436170258	688.5854096604	670.6291806586	942.6845750301	919.7267265637	850.2589311713	154.1365297993	188.9783776421	148.447126498	530.3311498375	525.292954854	542.7609706009	1108.3062958775	1053.4832383594	969.8936516384	168.1808150747	141.5901094035	171.1150631401	952.1047963856	879.1039163037	882.1002600491	635.9839182135	600.8581158968	555.9412170709	671.7262951312	717.0185014625
F7DTP2	GSR	8	6	39.7861	Uncharacterized protein OS=Equus caballus GN=GSR PE=3 SV=1	97.6365045708	121.5717917651	131.9872462542	43.8052287365	65.6718085935	82.4136724313	116.0140348216	123.1059925238	114.6709247417	124.2360189889	145.2489356901	153.7992479746	46.4857053362	86.7334792166	110.5558296197	2.6112313757	0	3.0422529528	37.9204495496	40.6053604847	48.0935416	34.3943034671	32.6240530704	52.1624498128	83.8816947212	77.0189198143	92.8232069226	34.5418091409	46.9907412275	64.6361881226	25.2730497797	35.5699102097	60.6491841701	23.4444816919	52.0730327672	73.0597043336	75.3892254198	74.3288368958	78.1430623659	80.7293509532	88.116173287	86.9757276208	41.3298656305	51.6643955717
F7BGD5	SLC4A3	2	2	9.5494	Uncharacterized protein OS=Equus caballus PE=4 SV=1	9.9931145762	6.245948679	8.3509898132	68.9447097509	11.9831821092	6.0677808851	1.3307088462	1.3444705065	3.9208151461	4.3393578335	5.6339424068	1.7957463143	1.7388242411	1.6870929257	0	22.2333015766	41.9835046701	37.6923497007	44.7800282279	0	7.4967576456	7.0266005018	22.3912676178	27.9999815948	0.1261381668	0.1128089699	0	126.2838531316	32.789245356	11.509805279	106.9630300764	9.3154664974	64.3542057274	1.2023765957	6.031547543	2.6479137504	94.6279543087	96.0788473744	71.7295170937	21.6596744643	12.3443682549	13.490350117	1.9856458558	0
F7DTB6	KPNB1	6	5	28.4134	Uncharacterized protein OS=Equus caballus GN=KPNB1 PE=4 SV=1	25.7915620778	27.0648387498	32.4463296163	33.743877173	31.8958356943	43.7004382965	91.2354323005	78.6949913749	84.2887052245	86.6770037294	92.7538611339	111.3978632232	24.4484195243	34.7554686502	15.0562067813	11.5446087821	14.2573316385	10.0386479449	12.8814449238	23.9815412802	23.4238394441	2.4062738039	9.6082990243	5.4908460242	46.6038131865	62.1818863738	46.1815664702	17.7339430278	29.9350872596	33.2671652853	17.0097311839	17.1520452161	17.3514908949	3.291960573	31.7245887965	18.0664123599	3.7582173087	11.8799028201	27.0899506449	50.1614906523	36.8176242367	60.2031545937	10.6662454571	10.8418681836
F7DNM6	ARL3	3	1	15.7332	Uncharacterized protein OS=Equus caballus GN=ARL3 PE=3 SV=1	99.555302001	85.8924908995	137.007644233	39.1915018039	109.5182769389	44.8610713384	160.5462094777	199.5422681791	176.4122961612	141.8750209143	202.7348430545	263.1562920977	68.8982337126	59.6578832182	103.0771134555	0	4.5319337081	3.0090603468	38.896802965	49.0852025056	27.2447648585	4.6987394057	5.24334943	14.2559463645	74.2826610467	130.788247604	159.1542941452	13.4886497122	11.1281324319	14.0441805068	0	24.3105782501	15.3099769883	25.888317907	45.8864715982	47.9727804654	29.7452369988	14.2975785717	49.5352579755	128.2997678665	162.3206767446	125.3082294093	22.2375855271	72.8553208548
F7AMJ7	STK38	5	2	29.8886	Uncharacterized protein OS=Equus caballus GN=STK38 PE=3 SV=1	759.0164936433	676.3536689726	610.3891273053	312.0262194686	336.3712218234	326.8213883005	222.5183043588	226.7797993741	229.2951531914	113.6352718399	139.4117091541	146.0229134739	653.3936358041	664.7557184012	816.6468882835	687.8880555891	648.2346432907	608.3092965043	483.2693578525	470.1896752674	526.6376707986	427.0402396751	463.0674964329	483.2880539635	219.4690238339	217.6719853841	228.9318297106	792.2347302989	781.4801901239	760.3599110076	289.9802801438	306.9097561342	287.0120787268	854.0464903145	787.610934896	828.6726027759	691.3106435575	741.6595159432	714.3190911849	2034.9530984824	2348.4114019805	2215.9579540067	599.0295157381	858.6570345526
F6Z1U4	GLOD4	18	9	102.3371	Glyoxalase domain-containing protein 4-like protein OS=Equus caballus GN=GLOD4 PE=2 SV=1	235.4712079164	302.8418044479	320.8522179469	181.3786462575	202.7705688529	237.3195711593	286.9896107516	254.9792415582	265.0096923604	356.7953737761	341.3522362688	390.6544100086	213.4958493472	242.8190016624	205.971455074	71.0739401706	32.9201035368	36.8439080229	163.7563015502	139.4589360053	181.087571048	75.5454671918	89.1016721176	84.1000829212	248.7340446139	343.1899062779	355.4105848738	138.0509049191	148.125356907	154.7763961069	94.5678852303	83.5183861742	87.296815819	247.6963220542	293.8210594585	265.6601893885	82.3775635094	118.2421648742	132.460809093	245.1334791978	274.9339486878	288.9245968508	225.3583874415	198.8658750438
F6VST9	RBKS	7	1	37.7882	Ribokinase OS=Equus caballus GN=RBKS PE=3 SV=1	29.9461349946	11.7539535563	25.9228795733	15.6571834742	20.9273087065	26.0979262662	85.9142959932	105.2291979329	86.8416607813	82.4849588673	90.8263766775	68.3383668843	20.8989102345	25.7015349409	33.0230540933	0	0	0	8.6661821154	10.4651147536	6.2052337905	0	0	0	95.4865469081	68.4310897675	56.7433494044	0	5.1850370251	3.3824135965	3.6660904241	0	2.606257672	10.6073317886	21.7927280952	24.8522285955	6.1160356381	8.9953868774	3.6786464172	83.5656716566	95.8699539047	76.8500759163	30.213370701	10.2736456395
F6SZ35	PSMB10	1	1	4.5426	Proteasome subunit beta type OS=Equus caballus GN=PSMB10 PE=3 SV=1	16.9440419421	0	6.9572682963	31.0718387376	7.4981493804	9.5967618009	8.6735364362	12.8604919877	3.2228183783	48.2262823361	9.7557032401	21.6558757035	62.0758886428	7.9897119039	9.0038395009	73.3651716374	36.8028137593	74.6591664129	95.7819485275	14.5150110527	35.7404289096	69.2857843693	38.5812002602	41.2757825147	15.6655941133	0	0.3006460757	23.7028932945	0	3.0197673153	28.6614540774	15.9064166206	44.1594145457	0	0	0	7.084838842	15.2082229384	16.2404667647	51.9163484704	40.280466705	23.0308563673	0	0
F6XY88	TES	4	3	19.7792	Testin OS=Equus caballus GN=TES PE=4 SV=1	126.1015414901	71.8800734437	98.5454954785	78.6529367688	55.0609025085	68.3308066833	131.0578923265	96.3693532469	100.80975388	293.4023895135	225.0362803296	211.742292273	53.4109607898	52.0589887961	37.520127074	17.5271904729	11.0769802735	12.9335802764	26.2337371417	9.7629311089	16.2199668296	31.5780101319	30.2054721844	37.2905586571	150.6366789717	101.448277717	118.2190559152	42.4519166161	39.2789677292	28.1624598945	24.9715318913	13.8785064465	20.8532146691	41.7879468392	31.5902529614	32.8709159259	58.4558124707	62.9056718804	54.6542719698	177.8455302662	122.1214308016	129.3134755118	79.2332737942	59.7396290865
F6T7K7	TCN1	1	1	5.4707	Uncharacterized protein OS=Equus caballus GN=TCN1 PE=4 SV=1	0	1.1891674092	1.1643947374	0	0	0	0	0	4.3405162611	0	2.3207045098	1.3619790275	0	0	0	89.3342400109	58.5403985312	122.2348584057	0	0	0	236.6493048688	251.5552590819	168.5499879642	0	0	4.785305824	0	0	0.9354007193	0	0	0	14.3638418788	2.6934527328	6.3495240585	0	0	0	12.8002874108	7.0898442216	9.2620415109	0	0
F6XRU1;F6YAV2	SERPINB11	23	16	167.134	Uncharacterized protein OS=Equus caballus GN=SERPINB11 PE=3 SV=1	430.1943158473	406.1863801472	393.3194388679	297.9299283158	335.641017578	323.7338028005	475.6396586014	480.7321970035	466.4878191025	511.6554841669	523.9191457308	522.9341316652	213.9333540041	224.2980377714	213.1180756356	430.8269906528	450.9273214494	422.7078199685	302.1468990832	340.3129330072	293.009883948	557.7346504229	570.4803996156	604.4464917377	644.7265540093	799.2434135977	803.304318127	455.2391131568	460.7132134228	449.5438756206	286.3460461638	340.4930380357	314.6596483353	1756.4822639021	1885.0374301667	1761.0128708541	885.4001231097	745.4236116471	748.106893275	1004.0304633602	1213.3240737504	1187.0787431992	546.5106494605	555.1899532908
F6YV40	LOC100054877	33	19	297.9959	Glyceraldehyde-3-phosphate dehydrogenase OS=Equus caballus GN=LOC100054877 PE=3 SV=1	11046.2113416281	8951.7994344035	8222.8402000415	10137.058925298	8479.7617058946	7323.6271045083	16384.757563826	11962.2719894144	11288.0249347927	18735.2062195678	14625.6754018229	13399.9146315032	12532.9717608536	11387.3573934033	9910.2527720635	2302.5379729656	1957.2651423283	2050.535745461	8302.38467601	7303.1005061302	6614.2494757738	2742.7565070126	2151.8111087156	2111.2018730148	18154.3440119064	16631.0928510377	14751.3499288619	6539.7883261234	4886.8839228193	5492.9816763415	8850.6098493264	6445.7259743558	6000.6807304306	13090.6227825635	10231.9951993084	9534.8767550957	10524.5790125222	8844.5427722625	8583.4325136425	12955.3407875227	12502.2609472829	11091.024989616	10419.2138086259	10170.5037212195
F6ZQ56	PTGES3	3	1	17.0393	Uncharacterized protein OS=Equus caballus GN=PTGES3 PE=4 SV=1	11.2701343075	0	0	13.2454463655	2.7144775391	3.5814018606	82.1476128176	29.1945641882	26.5626207012	184.9522515078	68.6887379216	54.8309197409	5.8112627011	0	0.0013497331	0	0	0	34.3046119086	0	0	0	0	0	108.9659041259	39.8124347362	40.6266398272	0	0	0	0	0	0	0	0	0	0	0	0	0	2.5394212982	1.3464034739	5.3062187438	0
F6UYR5	KIF3C	9	2	40.2282	Kinesin-like protein OS=Equus caballus GN=KIF3C PE=3 SV=1	8.9890019007	12.0335656051	35.3072871374	11.3865296299	24.2105562894	51.0562598288	24.748893755	71.1810318027	90.3640973707	30.4789860863	45.9758261404	78.6286228758	4.3722698453	2.0853176274	25.2454037189	2.407535676	4.1762564827	13.756053326	6.4636891826	0	0	2.6382982719	4.8773029466	6.5200669859	2.3590366913	0	34.5770767521	5.1977242104	0	1.999839903	13.7204986993	17.1681882082	27.7502014784	0	0	9.681995316	13.9157785205	15.8550229737	47.2040553831	14.1063046483	13.2814168125	15.1838389119	9.23451294	7.2272196013
F6Z1J1	CDK17	2	1	10.438	Uncharacterized protein OS=Equus caballus GN=CDK17 PE=3 SV=1	9709.5572125752	9173.0496164125	11741.8724504213	10437.4023371858	9204.4266125777	11460.0282527866	6380.6311093541	6236.9678085025	7003.4471672621	7571.6888420381	6303.6647185508	7165.7783409014	12823.9790338886	13969.3128407638	16288.1419596213	16593.5821218383	23660.3797802928	24122.2692306798	14912.5056112842	14703.4742192039	16515.6369982598	13426.5743307265	15204.6060819412	16601.1646774808	9848.1841947849	10110.870437598	10892.5281388486	12802.2367583176	14370.3284658733	15404.1622101095	22755.3330748232	20834.5188173867	19953.0448895636	6501.8077740034	7702.128447472	8332.9981879007	16796.0770786423	16475.6830771536	18905.11251138	9261.6735035501	10603.7615995576	10296.4076812356	14311.5860208523	13251.3519633557
F7AYC1	SPP1	8	6	50.3115	Uncharacterized protein OS=Equus caballus GN=SPP1 PE=4 SV=1	134.5001991082	573.621584581	551.1736439958	108.0294449082	118.2302018894	116.3350216075	54.3437677774	143.6230118544	119.7660415479	137.0304126819	177.5150630958	233.3112557567	53.2797832361	57.0702225199	76.7963477504	16.4886255598	23.6088884477	29.3849020835	98.9536837021	153.1657395911	135.5626989873	96.6023297982	229.1863033709	129.0437450006	471.6663156941	400.2827198314	1085.8459346561	816.0152204563	1093.7406994661	1906.864753712	50.7457006882	134.0863660261	151.0084885566	1311.3263173848	2783.5338952988	2661.6022495498	195.6389888105	266.0030639502	360.8232051219	208.219504094	366.9345736375	384.2237547114	498.3789590345	375.3019673983
A2Q127	EEF1G	8	2	48.8735	Elongation factor 1-gamma OS=Equus caballus GN=EEF1G PE=2 SV=1	198.8106712446	219.431488661	251.690386985	225.7693487537	232.9237151307	350.0614946692	234.8589826977	309.4937869668	301.8332343742	147.7957212195	198.9954608473	181.265624524	170.7373205443	235.9055302386	204.7737418146	444.5916642382	471.900895218	502.2490365885	273.725446985	356.4522132357	423.4129098944	446.9533046329	530.7389136762	547.5436058062	102.6012626186	159.3570371049	120.2637304597	269.3011074557	315.7126876029	381.6418971522	310.4567491235	314.6642780943	312.9184500193	365.4520106146	352.1616824794	459.9494861206	319.4040026736	266.1908137846	346.6557934935	219.7832728844	245.2404472997	268.0606102521	453.2434203326	497.0554102304
F7BA40	TALDO1	26	15	169.588	Transaldolase OS=Equus caballus GN=TALDO1 PE=4 SV=1	746.0912612718	836.0941141227	780.4386157363	660.00846788	698.5205839705	693.1816183227	958.1889823782	924.2849311497	971.2082219547	849.3158851269	915.0340255272	807.0687958354	838.6734991532	900.0808673919	998.5566014835	590.9875936784	594.0715880078	540.2665513312	533.6476393505	591.6814701092	558.2560324542	813.6927096062	795.9493650392	885.6021109475	849.8288144499	931.8823777617	1023.6983520561	451.8361745082	504.1389681862	481.7359475683	639.4399114018	652.4778719721	617.0363864411	1104.6914470164	1022.4161589143	1108.3616765426	485.3429043152	512.0399587781	562.0074593189	661.1887116173	774.6000770663	714.9925439275	1053.6944292633	1032.9946528917
F6ZSQ2;F6R1I4	LOC100060053	5	3	22.7762	Uncharacterized protein OS=Equus caballus GN=LOC100060053 PE=4 SV=1	258.9036760349	284.3950118481	262.0102086555	163.2113018041	201.0965612379	214.283192096	147.0823946081	146.740794722	158.8945909033	287.1263029043	263.3685736974	286.0282875819	167.5798492096	178.8615863933	225.0524966626	200.6344272238	281.6706521206	282.5754764656	152.7258289599	179.1870374948	191.5596135373	63.2356136575	84.9551624704	68.6005647701	291.1815473513	340.6258529183	310.6473106906	311.2395521861	344.7559000788	361.3740292737	104.1734137406	125.8582611337	163.0703412162	836.1417214509	728.2798275228	803.7044446236	319.4438879959	310.7568687262	309.076488773	779.9436882681	805.3230751636	779.4443816896	311.6811133185	290.8499082301
F7AGH6	NAGK	5	4	25.7283	Uncharacterized protein OS=Equus caballus GN=NAGK PE=4 SV=1	48.2433456891	35.484714019	48.4775669841	59.6814385176	69.3981943456	69.135880501	80.9643164488	93.8002465856	86.3378725238	97.7588647174	81.6189996998	84.5269588393	46.1404907428	24.918610248	30.7497269845	22.8005373942	23.1208818439	30.806324092	18.5445461864	17.1297760313	17.3986135991	32.3490169955	18.7437687053	36.2846485023	62.3052261846	105.3926568465	47.5440393554	18.8252083341	36.1896652614	27.4967406396	28.1617539087	27.8896739985	38.1390136861	26.2065614718	27.5064278885	35.7257145737	63.3116402215	63.3858406716	49.6696266513	45.5522330948	48.3918541029	47.0204996864	37.9096851734	42.6194170705
F6WFS0	EFNA1	11	5	70.4565	Uncharacterized protein OS=Equus caballus GN=EFNA1 PE=3 SV=1	2750.8072886815	2517.9742062542	2809.0622682657	2837.7965256987	2541.001538564	2852.8779191407	1496.7681844293	1543.8040995186	1641.9936521981	1736.5688028605	1573.2113683053	1640.8783475648	2889.335781935	3252.8337468826	3610.6864076219	2684.9117957117	3635.0163187515	3683.0690086616	3163.1018253763	3313.7605065299	3526.9081623116	2922.0922317144	3273.1885748468	3487.6390422413	2891.4473632572	2877.2701880516	3083.3317271925	3147.6821477233	3219.3489927204	3324.7408185421	3773.4547881454	3541.3262054942	3277.2459034497	3352.8151057128	4060.8592539343	4206.5939383663	2647.4295491105	2832.3245935432	3099.4505253177	1853.5870106767	2115.683158958	2041.4759423541	3098.9344926604	2664.9767819047
F6Y457	LOC100071438	2	1	13.3919	Uncharacterized protein OS=Equus caballus PE=4 SV=1	1623.4633614639	1499.8498140778	1990.9248554937	1846.0611980851	1610.8651044616	1892.2002279004	1198.8932941362	1143.329192932	1294.2054276129	1341.735204105	1159.7731328211	1289.852697268	2076.2982854252	2200.1465898656	2661.7752653796	2659.3046155235	3699.7089888604	3825.7635131634	2414.1254096824	2359.3364105594	2598.6849754054	2098.4313305522	2391.8410665871	2481.4779240091	1669.3257743319	1716.4877669855	1879.9790922784	2031.2557501989	2307.2027968338	2486.7671903381	3609.3153547312	3399.5345598809	3211.9530569785	1197.3994109707	1358.9881867548	1551.173465559	2735.6612422373	2748.2878882576	3108.7161689524	1630.7196210418	1838.450232002	1790.0420321887	2336.1358179869	2215.1258243584
F6X814	STK4	19	7	110.0931	Uncharacterized protein OS=Equus caballus GN=STK4 PE=4 SV=1	4569.9999586398	4272.8359965887	4762.6888488883	4911.4309447445	4436.6840217354	4873.6305150744	3477.0247632251	3255.3707317895	3333.1487030921	2921.6233018337	2780.9038963985	2670.5349157077	5681.7194433259	5644.1599137047	6189.2340682315	5700.920106927	6266.7474598353	6585.9805238371	5560.6164823781	5759.2430206511	5573.7036714422	8038.5738853979	8234.26381973	8634.9790811401	7096.8343679508	7605.9671067544	7107.7062313369	4916.3612855203	4467.7219022098	4817.1606910416	3093.1831053019	2826.8858471591	2492.9426340519	11475.3676362728	10825.6064304738	11055.4869781967	2714.4784124991	2364.0160966176	2783.9491048625	2835.2503513612	3146.6683786033	2969.9465803618	6241.6692249231	5598.6550889782
F6YNT8	PEBP4	8	3	60.3565	Uncharacterized protein OS=Equus caballus GN=PEBP4 PE=4 SV=1	143.2962458056	119.4439894731	120.7020682053	112.3306392134	112.2849178306	112.7644067085	157.4761737256	114.6853570638	131.0114128919	86.0125906512	69.1124264577	105.0548558156	70.4394574955	73.3235672518	98.765837258	119.2713876078	100.0953362546	101.9380395757	107.6981188997	154.8758035589	136.8765553544	144.3549430106	130.0965957489	165.1577814772	151.2762356027	256.4799763777	103.5721202285	89.5836027448	114.5619035775	106.6123205052	124.627096975	147.923658452	135.7212085557	1424.0312810376	1414.2829419872	1471.0845181275	139.7137530804	148.1094508098	190.329348176	382.5423736711	296.887076869	345.9889937959	145.3815381059	144.0274177291
F6XTN1;F6SM66;F6SM75	EIF4A1	21	2	131.1377	Uncharacterized protein OS=Equus caballus GN=EIF4A1 PE=3 SV=1	241.7999740317	215.7113162122	209.710770815	287.8989685341	287.2265056639	300.2596666791	209.2837430644	224.2142149569	196.762883699	163.808131644	155.5970735326	138.7173834548	275.6562598139	317.4131698936	284.6262913564	333.9809088507	320.2995981131	341.389918358	338.6710407823	353.4835128805	345.0556304155	630.1225282189	577.3210362969	581.1484059179	202.6866371889	226.3054350642	204.8872420543	280.6797655213	272.1781168957	268.5492778892	296.1450015925	308.8875991223	288.0828351238	344.9581273917	333.4610765556	308.0772773209	500.8274663531	436.0207629721	471.9713350103	181.7205737674	167.8220625616	167.5304108916	418.0321908556	407.7613505372
F7CLI4	IDH2	11	3	57.263	Isocitrate dehydrogenase [NADP] OS=Equus caballus GN=IDH2 PE=3 SV=1	1159.6532636194	1319.0383359872	1466.7981552982	1319.9640826924	1353.5367371327	1557.6389521195	757.5013522722	794.816837612	903.6390756778	729.3502202777	739.9701703036	684.4285907746	1147.9010637186	1246.9322987603	1426.6136315102	1873.1322115552	2230.290504337	2376.8095119512	1679.2891775939	1731.2143497302	1756.0427510327	1724.8733747363	2151.44269967	2330.4489299127	949.2334242096	1301.6694777434	1373.1983266321	1673.7607257976	1563.1491045261	1855.8361069559	1473.5826230565	1539.3699929777	1569.3477909546	1375.1657690614	1918.2213871073	1938.3642907293	1749.7963040604	1595.671153351	1914.5410296043	604.8419101598	560.372773424	649.3929911422	1788.903260979	1623.8579379446
F7DQR5	SAMD4A	2	1	10.4068	Uncharacterized protein OS=Equus caballus PE=3 SV=1	139.6104596764	55.8994924624	94.3254946699	124.0388531154	120.6965507954	67.6676591836	128.7039451121	138.556661013	94.7551647928	117.486526226	132.7769891785	118.5614458727	80.3534240813	68.8792422713	64.5593581906	557.9631102866	479.4765490043	340.7952649315	109.4185327502	112.8851744582	89.8734536141	497.2139859753	385.5800380534	241.9605839781	53.4169485175	70.4802108125	60.482075128	84.1781555922	156.1155129395	163.5937147608	220.4101640737	340.0705844399	298.2575644178	27.5426871578	24.7932369787	15.1469521024	2776.570313972	1803.9808159473	1669.2492119809	141.5669231059	51.1046249972	106.9188402969	36.8214665767	139.2242634949
F7CHR8	CCDC36	8	2	37.9371	Uncharacterized protein OS=Equus caballus GN=CCDC36 PE=4 SV=1	131.8162402748	87.2422242364	110.9374938557	235.9241373086	140.3171728984	134.9054352147	16.5569061585	18.1623411158	13.0575096588	22.9062824303	27.1367285927	22.4979908799	20.8312804663	30.2153354694	17.043288436	581.9516654485	360.3403767889	507.8677476953	260.099601139	194.3007628096	147.1067484124	153.7823409892	74.0529868214	101.2605046139	23.1471767851	22.3535461186	20.9647869461	419.9190015159	305.2139797988	324.2771751951	302.0683916081	289.8794446136	315.5311123734	39.2757616842	15.6199709164	13.6581780349	774.9692071636	679.8236210869	743.5642909695	243.7606504882	195.919279958	221.5084645423	49.9430960607	58.9290141663
F7AW05	CLEC3B	14	8	91.931	Uncharacterized protein OS=Equus caballus GN=CLEC3B PE=4 SV=1	319.5047298106	388.6953105009	377.4753069988	264.1097609592	382.2697844829	424.4082871928	278.5002900732	270.6702978483	277.4104655703	200.9145157595	285.976621851	308.8999214255	250.0366079898	361.4600169033	353.6190926472	632.2430627837	838.3154574131	818.3931607061	346.9040180752	441.329999481	580.4158964908	379.987827081	591.8729492157	550.8961293929	157.4779211017	149.4006806933	206.7112787073	507.1164024785	547.0840572362	571.7220310568	487.032408923	644.4557911449	626.1578723153	196.236518588	471.540128108	341.208932805	635.9917579295	785.9699579988	700.7343909149	393.8693103398	445.3270695991	510.4256320592	337.0993891478	192.3432404215
F6SA50;F6PID4;F6PIE1;F6PIE9;F6RB24	ERC1	19	4	82.3357	Uncharacterized protein OS=Equus caballus GN=ERC1 PE=4 SV=1	310.4474030129	269.2988572563	277.8478304314	199.2132812632	232.8728866847	200.1515887014	153.7870739646	143.4279033864	128.6932550061	170.5222137517	145.8852446808	165.3068696393	319.5533410889	309.6088183365	246.1547945421	349.6509002083	406.2415616729	511.0493400471	257.6123094038	204.9282838996	203.3814829444	293.2223824188	225.6079373219	249.3141948282	274.4376857574	272.0666591326	251.0860789659	247.6003155691	221.865181944	257.0852444348	411.860168118	289.0878771706	336.740108896	503.1731080736	377.7284941595	413.2882401468	358.4698238729	284.8101090044	335.1905970633	212.8200021291	191.2872714024	161.6711344729	175.1447077021	179.7114706609
P62937		17	5	113.4079	Peptidyl-prolyl cis-trans isomerase A OS=Homo sapiens GN=PPIA PE=1 SV=2	1996.2161989224	1677.361152763	1636.6487057594	1297.643362411	1390.2680287207	1348.3138547051	1911.6380099138	1883.9491241121	1733.4018933631	2259.2650152136	1634.7935553119	1978.2442925145	1657.0631087503	1662.8833898969	1452.2659351275	1023.3634097775	1151.5058331631	1141.3648753377	1556.9007892957	1684.3379109018	1738.1956665205	743.7488239827	803.0841863459	730.3590336327	1655.517981305	2098.9407362167	1786.7996022673	1185.9865483562	1245.3583620806	1230.0178544324	1531.0350127223	1744.9795387148	1628.2721830078	1220.055057946	796.250969087	1064.3986329916	1379.1120277852	1340.616055915	1331.1966509879	1124.1183205887	1232.7503816785	1120.6454334465	1194.4840282222	1044.4842150638
F6ZQX6	PSMA7	9	3	58.4384	Uncharacterized protein OS=Equus caballus GN=PSMA7 PE=4 SV=1	83.6056317522	70.5093754423	99.1073580313	107.1082638996	109.2574992835	120.9161781093	169.3236997249	190.0930545282	195.8011519792	245.9185464338	221.9483954859	205.9886926412	96.6379159175	54.3298753833	79.0858414264	114.5357939537	40.8406286462	27.2584386147	51.6285423873	24.4552823741	43.5569903454	26.9106639166	6.1941872962	1.530891246	94.8940375647	92.1465657737	95.9366378448	18.9457684074	19.8246182221	33.5255654884	166.6935777612	137.0456719359	97.0676277474	13.1361980933	22.0562498235	9.5838076259	87.5440310941	62.091832934	86.5400515032	148.9221722402	133.298808176	121.3369760437	104.0344169089	108.2791282373
F6VSC4;F6W6G5;F6WCC5;F6WCS1	MYH11	24	3	117.8894	Uncharacterized protein OS=Equus caballus GN=MYH11 PE=3 SV=1	4332.7585907441	3195.8984502693	2721.7851803861	4682.8131833916	2855.8273394512	2764.035999792	4629.79633502	2402.8855120443	2416.0636292142	4494.0219833343	2343.3159787393	2244.9849995244	2448.8314175854	1758.5257586623	1455.9756319482	213.0433379023	154.9408671169	149.5076602074	1782.7965890303	1249.6300126919	1273.8875189505	2080.0016834475	1120.5091588267	1064.1883929768	9149.0197296349	4339.4785291287	4039.7708751164	3223.1560647943	2046.7646999034	1845.1310764042	2603.9079739398	2004.1647057611	1742.5860678566	43003.562085916	20208.3597817043	21161.1063750103	3254.6044340648	2237.6690840096	1789.224178732	14120.2968464615	11213.4912922675	9580.2832816576	3801.699250183	2370.5130266418
F7A6V7	HSPA6	35	4	261.0272	Uncharacterized protein OS=Equus caballus GN=HSPA6 PE=3 SV=1	602.9599186784	356.4478768705	236.4318394042	547.9037200639	403.9280325606	274.9275104218	910.2492454534	608.0486319504	490.2145996886	1668.8842412342	1309.3247328424	977.1149627152	912.0724393104	902.2086446661	451.5594065387	561.1549636659	352.6671292204	330.1581822081	805.1639502341	683.2343766662	383.6511605954	688.5037055756	435.7639073772	275.126099157	300.7882056969	184.7077385133	104.6566977383	458.6168023726	214.7301587824	185.5794341698	765.0376469889	858.0361995304	454.1728484535	147.7605231638	124.4180048212	83.3611950513	703.4065446003	778.5883898972	417.2914661156	340.1616051553	245.1031638946	138.7327045387	274.2902828338	185.3231364247
F6X6A6;F6XKX6;F6Z5Z4	PLEKHG5	13	2	93.0339	Peptidyl-prolyl cis-trans isomerase OS=Equus caballus PE=3 SV=1	2877.9765630096	3202.6664235753	3001.2102628946	2682.1270418091	2680.1427478986	2648.1063793416	3341.1583968191	2995.3240766536	2931.3110024572	3447.9727615475	3324.6856543563	3266.6844627864	2164.8701810809	2142.799266042	2277.3394010159	764.1711256669	820.5860652631	794.3856240369	2273.060152787	2431.6808467952	2456.019174867	827.8463487124	826.5809794989	837.7760981795	3803.8350994919	4491.0480628168	4053.3413708622	1868.0748896828	1964.3464374281	1896.4110509884	1636.8066311962	1680.7004963056	1677.1999373515	2553.450995373	2561.1505387432	2613.5785240494	1841.3599252053	1790.4683412652	1833.2380797678	2431.6963045562	2683.112695071	2548.7190623252	3013.3585427727	2998.9219578633
F6XS73	C16orf89	7	4	35.9762	Uncharacterized protein OS=Equus caballus GN=C16orf89 PE=4 SV=1	46.2980704211	60.0030027531	77.788837546	57.7993955269	58.2640767346	67.5492781284	72.1528221335	85.785472945	89.2486514751	89.7326892189	80.7537296414	94.9824076594	45.3932326058	57.3174022105	68.2959520767	53.3829027169	38.4136261981	30.9482600825	28.4248879856	61.7047733417	67.5613417227	24.5260617979	46.7659161428	39.752768574	113.4295261449	99.0069234565	149.0562312255	93.6666088818	83.6737727217	104.2752920922	46.724622125	56.6470025163	55.4881889824	448.7572283547	536.7212944001	456.1802593667	46.2677839349	72.3449980893	65.0528118706	188.7886119594	208.5408573474	210.9058940796	93.3191654202	119.5873379202
F6VSD4	XPNPEP1	14	6	79.9571	Uncharacterized protein OS=Equus caballus GN=XPNPEP1 PE=3 SV=1	339.2403308119	322.3307692533	321.7035896298	249.0260392974	207.8823028901	241.6595388735	240.4406130999	207.0715636065	181.5277295476	238.7535906705	250.7224036574	236.0691980994	209.5623230871	171.2992313364	235.499188495	273.3762311119	280.8393854487	269.0483495374	232.8105407954	206.2245457757	217.5330128992	108.0205726279	123.8793424801	117.0746421322	242.9332472318	217.74263934	254.8747229294	207.7493156058	224.7588120364	224.0488856762	195.4045831175	195.1696866234	160.1642641997	115.7968015472	84.844952822	74.2603660909	211.6925059211	182.9618646652	184.5695557864	195.2152017059	198.2765164785	191.3829674841	305.7433131234	285.2319408774
F6YG82	HSPA5	30	9	186.6579	78 kDa glucose-regulated protein OS=Equus caballus GN=HSPA5 PE=3 SV=1	245.5623630966	250.287873315	227.6763090387	292.7809690953	281.6903380976	300.9964026884	235.946502341	248.4187300706	238.7926652216	241.1071348064	202.9417922021	203.7469191168	293.7644808778	278.4329664922	291.6287006912	521.459815751	504.8350193313	473.2375958053	280.8593625459	285.8276564731	293.4109062599	462.7846903523	450.5559056344	450.6212818943	228.6722257793	243.9129624266	253.0558732598	317.301733043	352.3052676292	367.4463858377	398.3164993749	367.9004656996	365.8218897651	127.9367475841	161.227622278	153.817983634	273.3607762785	300.680172564	278.1143747254	189.7749451631	185.2252673082	177.6908133279	395.4636293665	401.4846140481
F6QKP1	CBFA2T2	2	1	9.9423	Uncharacterized protein OS=Equus caballus GN=CBFA2T2 PE=4 SV=1	699.0065356551	654.8971095898	591.6873110595	680.4237640856	627.0970846237	500.4305554791	439.9033411577	350.0863502407	350.414256811	744.2989629229	721.3518046611	617.6036959831	432.2623071818	512.7191916063	370.4669281908	9.9588009991	34.7911615041	4.0348526016	462.0748837332	445.3235598081	394.2040359783	0	1.8281686643	10.3670656667	783.9001332372	1178.5959444113	764.359061621	381.5005083103	256.4404097317	256.0064182773	67.793467781	95.7173253479	49.812224876	257.659202498	154.2229677207	216.387655474	143.5450496851	196.6763379533	103.5631960501	356.4368139997	346.1896630987	336.6260017508	229.6684308478	295.8644113109
F6S6K4	PRDX1	3	1	19.5815	Uncharacterized protein OS=Equus caballus PE=4 SV=1	133.8605650701	197.2050610569	123.0952528598	147.3604551267	167.3679254999	166.6286940554	273.1219358805	344.3333907414	314.1925431937	361.7635193297	377.5290493795	325.1340169094	203.3973228485	163.3002655354	126.8247571236	109.8228901311	56.6359157132	50.229420753	78.4095715793	138.9148225855	56.9525939112	25.031775466	64.9403086629	37.2745034272	254.431485409	225.8540211108	329.7679449643	55.7660286813	73.5193248487	154.8862378452	199.3867601144	232.9369716597	223.1067384036	69.4413795766	106.2277316273	134.9252712256	287.234470005	255.1820009085	198.6276629043	250.9786166954	253.5260400836	206.3212753344	199.6594748335	218.8850371721
F7CDB4	GOT1	20	13	110.6884	Aspartate aminotransferase OS=Equus caballus GN=GOT1 PE=3 SV=1	251.2896938225	244.3382030617	241.354349453	264.5586720128	217.4062916937	210.9519504822	244.0808480834	253.6513795495	259.8497575497	233.7431232278	261.8900098999	249.2673864315	187.4753236418	188.5735203788	191.388365952	62.6843899722	45.7164906609	60.9884595299	128.2845692418	125.5949254015	126.4774889628	87.6168901033	68.6892740352	71.381357653	267.1816507669	268.6237046781	251.1710772133	130.703042216	135.9782278371	153.894997681	85.3042786671	80.3226014802	80.8946517779	279.2750747634	328.4255054101	334.0393822159	3138.2836424843	3088.9782473519	2919.8953887643	183.6376875603	182.7101079586	169.4093882257	544.1308260678	593.8877912705
F6USP9	LOC100050531	34	20	214.3989	Plasminogen OS=Equus caballus GN=LOC100050531 PE=3 SV=1	625.2128206948	471.2239191772	444.5828419764	706.5285920188	588.4494618214	515.4775045139	606.2503781205	513.6982751107	525.4759828531	359.2648619732	341.5313488139	345.0794475546	833.1833247527	896.8742600779	812.4081229168	2149.7345830499	1650.9272511668	1674.7680866692	1208.0173937216	1149.5163713607	1091.405667494	1298.5918061689	1193.9782272196	1135.452196663	411.2250672901	397.7221971331	387.5940421155	867.5345532833	691.5940289023	728.1396344438	1781.9784235324	1559.1067156601	1331.3572267982	426.495263611	361.4409220146	359.1696281538	1276.901441495	1230.0534153613	1086.729961617	439.2177511645	456.3527347809	434.9289510789	1493.6305731822	1303.5593962257
F7D6J7	MSLN	6	5	36.1293	Uncharacterized protein OS=Equus caballus GN=MSLN PE=4 SV=1	26.6970897679	38.776308364	63.2718591603	43.0464776023	52.1084545327	50.6171446169	90.1600953007	91.2541604595	116.686814469	132.4179495446	125.5212530019	150.4877809071	30.1427139939	28.3883216377	58.3138170915	10.934934643	11.4964865891	12.0944059934	20.8249126421	22.971663204	21.1819747091	1.4214957834	1.6248012885	2.9736174499	97.3560193573	117.9357841111	119.5493465072	14.5567957206	34.6835333751	26.8879359384	20.8275993407	24.0378651094	57.6111836126	102.200719461	81.0051931664	114.7158020665	42.3528475976	34.9408976469	53.8689615106	220.1173572214	257.897954333	249.3574607593	41.2472778252	21.9885009755
F7C4G6	PNPO	3	1	17.6858	Uncharacterized protein OS=Equus caballus GN=PNPO PE=3 SV=1	107.9727480331	114.2901451723	181.9211634466	57.684322744	103.5566039729	150.9826474825	151.9633023674	173.3848595204	205.5528170731	154.2663925163	171.6487509417	154.9752261817	75.2133582763	83.1592119189	155.6602771313	15.5399818926	1.5457209362	3.7695801441	105.5304683152	63.9690180446	130.8180789562	7.9756065035	9.7272559006	14.4668447876	94.1162918515	185.0794712556	208.6891274815	49.4027981275	45.6307863874	86.9639046292	55.3767377637	38.54311458	54.2055922859	38.9975084553	78.5367194939	119.9115591865	42.1397792696	24.0481452131	105.569633214	149.5561947795	182.0603450919	163.7619961228	17.5829831745	74.0297470717
F7AMB2	NT5DC3	1	1	5.405	Uncharacterized protein OS=Equus caballus GN=NT5DC3 PE=4 SV=1	547.8325821485	177.3122499256	138.6882363012	689.0884484627	374.5821070573	247.1946249169	392.5872343879	125.1006724104	131.4741249209	684.4573214405	273.9801036246	465.4105835592	1132.7049284529	533.9447339678	263.8606780931	2654.7102530361	1169.5308474713	974.1932796393	660.5506515348	228.5104590064	186.735380516	652.226807796	236.9217215132	160.9747694968	94.4370139541	19.5288754863	33.9794495472	745.2454239776	274.1407028576	202.253362772	2240.9510679484	1264.8955133824	996.2558686994	91.6107713492	6.0168381817	0	1279.2790649086	728.969855344	542.8772788343	212.3486228488	115.4280875146	143.7306701814	99.172677	111.8444401913
F7B232	CRYL1	3	2	20.1443	Uncharacterized protein OS=Equus caballus GN=CRYL1 PE=4 SV=1	30.4010426622	33.0760254073	23.6717799375	20.2051899612	8.112212628	24.3983883038	71.7701555487	59.4255286121	60.7612724179	128.0733024395	122.9941545254	129.5897350602	6.0877317366	11.1160530668	19.6454935328	3.3833566096	0.8509943558	0.6304556438	5.8953716148	7.2188251213	5.9694101354	0	0.9819226932	0	63.0038415736	52.5715853545	59.8577208766	18.0321956764	20.4229424031	8.6206429227	21.3761449554	13.6014472179	5.1592836996	0	11.9325064788	5.2848408071	23.8742346205	26.6579686413	10.6978719449	63.9625575644	62.9745800856	58.6999424416	10.0429415305	22.0994091379
F7BC15	FCHSD2	8	4	42.6682	Uncharacterized protein OS=Equus caballus GN=FCHSD2 PE=4 SV=1	190.921743298	222.2528973379	256.6225486615	248.0708817176	275.815741305	272.8186795865	120.6937962321	155.2868049699	151.8875699191	208.0232366348	203.3925871205	196.4082715458	224.3194823365	222.5998832213	310.1670953543	283.8276504287	245.868553986	272.3225861934	343.4882470657	345.5477534664	334.2831421432	208.5491943686	240.955605362	258.4773992944	265.0625867304	271.3576973045	311.4709984929	252.4664828321	256.8148095354	288.6315608763	279.7483809884	287.1861644744	285.0715116318	99.6148714106	134.3163280304	157.0812086496	376.2216201325	408.3768711456	423.2641008432	326.0298227268	316.4934925787	369.5963753212	376.9465500979	367.7675352744
F6PL35;F6PL82	PRDM15	7	2	29.1983	Uncharacterized protein OS=Equus caballus GN=PRDM15 PE=4 SV=1	662.3524856901	473.5990856792	455.8906739876	597.6330059829	470.610640805	429.1903650197	313.2145229552	221.540017995	217.1317727902	260.1758639358	262.9801136849	239.0255301727	520.2084557975	622.1780797719	572.5725749051	622.9043094824	435.2008974778	339.1844385073	788.1166941355	716.3956585959	665.9106088356	571.1414220452	478.1358948052	528.3659227551	596.3564323177	587.8123208786	587.308832069	687.8336228458	513.8720724863	533.251036933	547.3710107904	382.086220488	347.1076056052	975.8069965563	701.574550685	792.8378487354	425.6736841875	421.5438065746	412.2285531965	315.5821394172	317.5871114206	310.3174680767	857.8169664259	776.2771875199
F7BBM0	MSANTD4	3	2	14.51	Uncharacterized protein OS=Equus caballus GN=MSANTD4 PE=4 SV=1	489.2134675266	176.1370950708	124.3792575587	535.4332744953	258.2571066276	154.1124493109	369.2173401393	172.7834485767	137.0802814952	473.7912878592	242.0829542691	226.9374403061	839.9611136407	418.8075691275	171.8038569114	2444.2312171241	1324.4080725552	1288.7662461927	901.5935123885	467.4353825795	288.6304798368	2037.0248716888	1291.8250089619	1137.6780987163	392.2163835206	299.0365408351	184.6506480866	658.8123642179	205.6030053446	160.2811156818	1993.3977126932	1200.2932946478	728.6094618791	204.4793914983	122.6308486552	164.9749856288	1204.965937763	673.6078879333	405.8648162245	193.4085084972	127.5134454941	121.3598410163	342.981115332	347.0375507029
F6S9X8	COTL1	12	5	76.422	Uncharacterized protein OS=Equus caballus GN=COTL1 PE=4 SV=1	388.6291920647	266.0715353389	364.6805274594	384.2665799902	242.0166409715	288.6567734189	433.5937363997	353.4586205367	325.7198283869	556.7168528585	397.2438706361	470.6905486513	312.5889582442	186.2726290585	264.8640850891	86.5490184652	105.0608906593	80.107426011	223.8589415646	131.3340913111	137.578709634	383.9052383109	274.7697238699	319.9614688211	413.388702336	318.5892115268	285.7178591891	238.2403155075	153.1849569929	205.103395038	255.887460962	175.1519725598	187.4591164028	211.8489360425	166.401347323	233.9334303634	269.2668157944	215.1795136998	259.5627731714	339.2878468543	311.0194649149	282.2010599183	303.3928008691	279.7516085722
F6VG59	GNPDA2	9	2	60.9526	Glucosamine-6-phosphate isomerase OS=Equus caballus GN=GNPDA2 PE=3 SV=1	33.6584759837	35.5217822577	39.142317365	7.457942332	3.9870256027	5.263773075	86.7003530791	55.2886570942	56.4108947054	99.1646480365	72.1356174676	105.5207417908	11.4964399391	8.5422581245	9.0887996786	23.3367805784	8.8205319979	11.1215551934	2.9237396341	1.910453559	7.8847496238	2.6485087821	16.3273706788	12.8859743998	10.1649549026	23.4675747234	24.9825047744	5.2611644417	8.3384933377	3.9188801037	15.7203041521	5.6136833913	8.2381141454	6.0647576885	56.455254944	60.7127976509	5.9115241823	7.9624850017	7.7312952754	25.3674973175	29.9508116696	35.9656900626	2.8522333226	6.3890778902
F7E0H3	TUBB	37	2	328.2053	Uncharacterized protein OS=Equus caballus GN=TUBB PE=3 SV=1	374.3604183044	377.8406921642	380.859540416	879.5799699985	945.1348125577	995.4324686581	1057.4096769103	1151.3410571957	1032.3648598416	1192.3850605523	1310.2295978189	1360.1329529095	616.2045252895	633.0157880761	664.6656598526	399.0382638217	389.4043853474	390.4389108422	475.7181831431	600.0248923751	556.3458308378	136.5252954441	138.5452417528	130.3602437798	695.6533669692	950.9897343813	891.3235231467	227.516748354	268.4172134352	277.4195241107	595.7480268013	745.8124040817	710.830375935	292.1029717109	357.8887119701	349.3840875415	783.4154756986	771.9504717681	842.0367006325	279.9397856047	310.8215175925	278.3420578518	708.6704437354	670.6113889514
F6TNE9;F6TVZ7	CUTA	6	2	47.8396	Uncharacterized protein OS=Equus caballus GN=CUTA PE=4 SV=1	477.1277807938	306.8718108849	358.6367373336	387.0776107341	286.9410941028	355.3503732989	378.1887175776	329.808350921	304.1117338564	533.5749533418	342.334481209	307.1703772036	427.4090616179	262.5374908865	368.1972442795	55.823462795	61.6760933456	60.0721211898	183.9655954546	129.5321936319	182.1840413712	69.2251627151	105.6373065789	90.6153602577	644.0077594328	476.9567140349	376.945864306	216.2262906876	190.6044792131	225.2680809952	176.042136549	169.652407517	175.7588692225	1619.7341137559	1187.339978527	973.635040108	179.7512669428	151.0272571962	193.5669987113	930.1009355792	689.9744975164	520.6964220779	263.1708184213	301.87270882
F6YIC8	HBZ1	10	4	95.5078	Hemoglobin subunit zeta OS=Equus caballus GN=HBZ1 PE=3 SV=1	6602.7078569097	4671.6712824728	3842.9208049926	8433.2521224605	5709.1638558172	4415.5984529841	9460.8005336488	4907.7711847093	4214.5321369487	6651.5577582533	4234.2728462742	4107.9337038485	17040.1722798113	11377.5543560144	7072.9983565241	13581.3385235695	7582.7714822426	7398.6285453337	11488.8955622152	8470.3083048935	7192.0553252843	9810.8787107237	6697.8502713101	6109.768705041	8769.2197248599	9473.9590083381	5335.1251407367	7519.7326340111	4482.0213933246	4738.5071540939	17826.2501060001	12008.5005212423	8296.6524284093	17582.779755046	11884.1635745928	9878.7387479485	24236.2577717717	15947.6990039507	13814.5045590647	6231.5654848125	5260.7421778355	4374.2331544338	7289.9918665299	5135.8142013946
F7B6A2	FGF9	2	1	9.5025	Fibroblast growth factor OS=Equus caballus GN=FGF9 PE=3 SV=1	103.0660668255	96.0932836726	105.5466458044	479.5431435494	547.8428980068	527.7202720497	259.1597850298	232.4245079903	227.6179666598	186.9282897572	196.4406280093	167.5127266486	300.2539467265	330.5806304093	425.8389147165	763.5039581171	820.5474783333	763.2027518321	760.6442355981	804.4893664815	754.1015765499	970.6562673135	1135.6492300647	1231.8783252333	172.4651601126	142.9737237594	189.1306606209	120.7260830522	117.3053227343	158.8425978879	307.7315702466	390.002469156	387.7195149417	60.1497513548	67.9462084433	67.6976132974	1052.5757773167	1042.6722828454	1234.2729319564	70.7568979989	71.6631121873	77.2133690387	607.5300067196	574.5751935066
F7CVF5	CORO1B	3	1	20.4873	Coronin OS=Equus caballus GN=CORO1B PE=3 SV=1	10.3018776797	8.9356434909	23.1410710081	24.5499677486	32.9515906885	20.6983540119	65.9656830897	60.1520205915	55.7950433441	32.9343760854	34.3632578085	24.9830547195	3.0107143678	0.4548938936	4.2423060497	2.6390631377	3.9884946196	3.5927186024	9.571456309	0	11.5650187704	0	0.7143418299	8.0501077872	8.1010913329	1.5989197493	3.7794950891	7.2311976739	7.351572633	0	24.5664897615	29.9637852763	24.5945939715	10.7168414752	1.6349809415	0	4.1351399557	9.8525772011	5.2404835061	6.6363028372	9.7946100836	1.7644173946	13.9357106057	23.1621884944
F6U4X2	AFP	10	7	58.4482	Alpha-fetoprotein OS=Equus caballus GN=AFP PE=4 SV=1	977.0444981554	632.3366239448	641.4863156606	812.9055885274	701.1014958584	641.8501785199	874.7638346453	683.1994987659	636.4329636828	930.0598432	938.2088327584	908.5564679614	881.3480001008	906.8791394245	719.4919584489	1169.3098476147	1048.1025521136	1063.0411866762	1196.5224830779	1143.7311292328	1090.020771059	941.7325647056	783.2146091866	821.6835409278	980.7611425184	1104.4134746883	993.4852705255	747.0687882501	620.729957777	718.3312409396	981.0229056274	926.5964739773	774.5185323907	971.7411931644	831.7656522618	775.6602205443	1329.0137569216	1200.3993687041	1191.1177895896	795.120036379	784.974474934	749.1946900055	919.4462424108	894.0132091698
F7BC37	PRSS8	3	3	16.3347	Uncharacterized protein OS=Equus caballus GN=PRSS8 PE=3 SV=1	42.443658272	50.9338372752	47.541648978	64.2428849483	66.0022977788	69.7260315898	35.886481649	32.3597902067	40.9129151742	16.1398321769	13.7614347539	23.7769533499	10.8369498034	5.4393372825	24.4742763015	10.3361895192	9.6768009679	7.0519698616	17.6261637224	13.7586246906	7.9177873397	30.4146855128	28.1208511953	34.1792864325	29.0302453877	53.4062385217	41.2292712235	48.4471020481	62.0794071502	60.8425611212	27.4331702733	27.6400767946	25.7560878145	369.729970527	397.6785482631	413.6743840188	26.5319787943	29.3578167843	35.8569900285	63.5904506429	52.8692529176	58.3150820545	30.2922447578	47.9311077513
F6ZN44	MPI	4	1	24.2571	Mannose-6-phosphate isomerase OS=Equus caballus GN=MPI PE=3 SV=1	3035.1110186328	3548.1229117402	3284.1556711993	3736.3491411855	3967.7862477965	3372.4685253981	1274.2880401268	1590.7493547101	1472.3499470756	1154.9939798914	1196.9456758954	1337.7889714911	2484.37375482	2060.3874743369	3651.7770132083	3458.3431799171	3027.3244949849	3600.8849426557	3882.8023623237	5735.7607729569	4943.3164030088	5021.8034561224	4375.4457394466	4505.2689319527	2799.1371702185	4143.131692521	4036.9130365358	5302.6042359504	4681.9319417914	4830.3916062306	4979.3767714264	5011.6880743285	4202.1441318674	2626.3064435807	2165.2837162318	4217.4862341211	3132.9796839293	4710.7344107504	4727.2695031694	1216.7368822728	1837.0407464259	1430.3803816126	5422.8103593635	2961.7725447411
F6T3Y8;F6ZGE4	ACTB	39	13	333.6717	Actin_ cytoplasmic 1 OS=Equus caballus GN=ACTB PE=3 SV=1	19049.9157649045	18279.5510070137	19274.5555797993	17860.5558408376	18716.3866179034	17979.7980247711	17978.2492648832	17867.7193733261	16846.9849171221	18891.6335483772	19351.6310953889	18651.7744850376	16788.9044473934	17163.9800465151	17658.2431098783	7330.9153214922	8238.3480114584	8847.3167597725	13352.9997800635	14880.3224477155	14544.183606685	15768.6759972862	15429.503132983	15174.6810203575	21874.2133510925	24650.4172319613	23452.2579959558	10219.4014183126	10186.4766272489	12336.4225616283	14080.6960661727	14532.6473997286	12985.5478707273	13883.3701204387	15530.7364963422	15296.892715943	17036.7811495488	15557.1636872898	16355.306718422	15473.3161947428	15892.1251577892	15333.1370798369	18198.2511465614	20309.0960597266
F6YCD9;F6PI21;F6PI95;F6PJY9;F6PKM1;F6PKY9;F6PNT5;F6PNU3;F6PNV5;F6PPC3;F6PPQ5;F6PRH5;F6PRJ3;F6PRP2;F6PS40;F6PTC5;F6PTH5;F6PVV0;F6PVX6;F6PX06;F6PXC8;F6PXI6;F6Q0C1;F6QBY0;F6QCR2;F6QFF7;F6QFT4;F6QGI5;F6QII7;F6QJH4;F6QNA2;F6QNP7;F6QRR0;F6QTS0;F6QWT2;F6RAU3;F6RB35;F6RBV8;F6RBY5;F6RK21;F6RK30;F6RK65;F6RRG8;F6RS07;F6RVH9;F6RWI4;F6RWJ2;F6RZG0;F6S3V1;F6S460;F6S472;F6S4J2;F6S4N0;F6S4Q5;F6SB44;F6SBM5;F6SBR6;…	CSTA	9	3	41.0506	Uncharacterized protein OS=Equus caballus PE=4 SV=1	156.7821711166	106.0902577868	82.7567324084	143.7174964121	83.5225719651	76.9362944278	165.4135619663	118.010757219	85.2972542398	183.8942365584	51.6868699467	64.1224570449	455.9978929557	119.750275346	135.5321954838	30.3809593559	28.1184022773	21.0266044157	212.5475028514	134.897348435	156.7244104099	1632.1294334501	1150.089496173	949.1682604791	247.7363041322	142.1673618272	111.5353752681	141.9758274973	125.9525785547	72.9735396633	39.5330663813	37.7240132525	44.1383899781	1256.3005806231	911.314778899	754.2979374994	56.5430310058	57.0853003649	38.4876995638	84.1900736081	65.2172280234	40.8698229577	95.0042803293	42.8101337029
F6PWC8	C3orf38	27	12	172.8147	Uncharacterized protein OS=Equus caballus GN=PTGR1 PE=4 SV=1	894.0473728613	946.7768782527	966.6328196935	921.3891045125	904.3275564363	901.4160022031	503.6850946564	427.2736001648	452.5224064688	1132.1427484801	1039.6864291111	1077.5055463893	723.2153378546	692.0458756913	756.3540490633	82.1903488265	70.0162810439	59.7949774202	538.6578362209	531.3873621835	552.8936926307	86.8256325696	68.2248242126	71.7891123845	987.3590244669	1078.7298122867	1030.6193099185	410.7110815403	414.9114501183	460.7062148775	527.4380357079	423.0519832197	430.1932444745	62.2883555092	48.8972254837	60.3543313572	509.8967463388	438.9135342569	429.2354356265	799.8006248083	786.966469698	803.4639126813	621.4672813883	643.3935393095
F6VAS5	VNN2	41	27	357.4088	Uncharacterized protein OS=Equus caballus GN=VNN2 PE=4 SV=1	16297.62667532	16187.2313803415	15630.6213745704	14868.1669042185	15108.5700286065	14557.9381254014	12299.5869325114	10606.1344869381	10967.5233904824	9324.8290175353	9168.5919914014	8545.2563120604	7679.8406551074	8223.4631626554	8279.1379513437	1257.8795606041	1412.5343856316	1437.2581652452	5427.3911178056	6227.8013651499	5858.4291741077	4847.0409523875	4677.0063475289	5015.5281133856	26886.9030898597	26039.6232609949	28086.5293756903	10660.5432557907	11183.5470802628	11545.3902879901	6713.5079214783	7226.4747427686	7191.1037763273	95692.0463855565	87183.7793397839	92876.7955614352	8801.6834522505	9294.8246017046	9716.0984699519	29121.7212686982	32200.2613220585	29454.8102253354	20567.9136322306	19881.118348344
F7CZW9	SERPING1	23	11	146.6557	Uncharacterized protein OS=Equus caballus GN=SERPING1 PE=3 SV=1	1022.2120730923	1086.4757706937	1038.3742004718	1464.7939116502	1568.5457335451	1467.7664221219	797.9962147944	850.877695387	859.308526558	610.9576880449	607.4625724505	597.7713710284	1326.7060785505	1297.0791945749	1204.9139230909	1573.4272081813	1606.9064599746	1381.3338733947	1118.8391213571	1304.9859795413	1160.6289998392	1158.5929171655	1020.3695982245	1025.7980218625	1172.6701228778	1400.9057110645	1158.3750679659	1155.5857086949	1169.5510041151	1280.816672805	1413.5073387328	1598.4101377151	1456.0400140555	4079.0415743814	4396.1979579235	4352.4327998733	1439.1556865387	1301.0839278442	1233.6744150167	1198.2886936766	1346.2769300062	1235.4533089009	1278.1580005014	1323.8947629745
F6ZUA1	CRYM	2	1	9.2697	Uncharacterized protein OS=Equus caballus GN=CRYM PE=4 SV=1	7.4704784882	16.8006739955	13.7945229943	0	8.9705502987	8.2934546039	62.1462110423	56.0789479493	50.8235813149	222.2578179548	192.6302140831	263.6876331107	2.422989981	6.4438503775	20.7193762075	0	0.0005239933	0	0	0	1.9072246473	0	0	0	72.4063088802	111.9200236995	95.6943464521	11.6404995725	0	8.7705825561	0	0	0	17.2327558622	0	11.6676263697	9.5046661922	0	0	79.297140755	113.4214836586	68.5897337216	0	0
F6W907	SYCP2	5	2	21.2092	Uncharacterized protein OS=Equus caballus GN=SYCP2 PE=4 SV=1	109.6036663103	135.7819996806	93.9889582244	247.7763315569	226.2743290153	276.6767911391	60.2012318291	43.7647208722	102.3017813599	67.1441234414	39.701118785	56.9922654586	180.5863298025	194.88304485	289.9839294479	236.387418376	330.498601231	213.3706447021	1487.6524050236	1544.1370990191	1511.914481222	714.2219845457	748.4820511858	1064.8375915633	273.0035402437	249.7530556679	271.8552782362	315.2013105754	326.2738967549	329.3239469721	453.6340432898	350.9878866142	422.2185302117	146.4154866757	0	305.2092089952	198.5972888414	294.6734475376	286.8328808252	47.3401399567	16.5908189661	46.4608395854	367.6009261475	400.1057244801
F6S3Y7	S100G	3	2	18.4191	Protein S100 OS=Equus caballus GN=S100G PE=3 SV=1	28.4988166692	21.7841593333	17.3652796035	158.7108043702	154.041203526	181.7002999932	91.1071725906	77.0097897934	73.9716686827	15.3248822504	3.8110094569	16.4678037719	82.0272909717	69.5339735854	48.2969139258	0	0	0	61.5783497256	73.0862367953	74.3335807642	0	0	0	15.3655867198	10.0661527944	40.155022301	59.9874460601	55.5375773796	57.415865152	191.1643749764	164.6655711087	209.6882763973	13.425880079	0	0	63.63233412	54.3039468928	38.0876293899	164.561486093	141.860523486	186.9317438446	44.2463857904	25.5096959304
F6TIR2	LCN2	37	27	315.4882	Uncharacterized protein OS=Equus caballus GN=LCN2 PE=3 SV=1	9390.059782886	10351.7279268005	9304.3442867125	10259.8082718722	10221.5959563236	10243.5275063334	11258.8273753263	9442.1997400902	9753.0525667799	3090.0829028319	3139.8893814894	3251.2278371823	10639.9125081824	11898.3016298398	11544.7339995857	29482.5416780554	32764.4366996391	32051.7689667267	7726.1486873733	8644.8696795497	8152.33036521	70545.9271874617	67779.1849066548	71573.1117042046	27580.7016979833	31718.2798156448	28973.3407372331	10030.6934756189	9728.1138017542	10048.2719107434	5663.4888888557	4532.9605632413	5316.7296770552	97245.5753239256	85367.4924253612	92053.8190459192	2795.7946874652	3251.5759952375	3226.4936580844	5457.8296204571	5895.7697116203	5573.007758728	20541.1116838402	18087.3046380335
F6SVY4	ARSE	2	1	8.816	Uncharacterized protein OS=Equus caballus GN=ARSE PE=4 SV=1	1114.6887094541	943.0609891649	1049.5982906179	988.5101204958	803.8701615436	768.5598953884	1293.2646161864	1085.9648285072	1036.5486860369	1119.8613565982	1074.5721112046	928.5676957015	1160.9916334515	913.9986537354	1081.3910155849	1095.6254947499	1142.9408348439	1278.9809945436	1373.6315058211	1672.829285563	1601.6237565838	2491.8370704591	2386.2896833205	2369.6480278113	1580.0051704038	2239.830059526	1563.9158858476	852.6917400929	813.6725846809	790.9794462384	1001.9992111592	1016.0276487518	903.5084258455	979.9510521966	1014.5308118522	1059.0017237898	4101.0612950671	3638.5197569843	3786.424473913	1387.445869546	1392.214028102	1294.1875179152	1828.265532771	1884.3247531615
F7AHF3	ACTBL2	28	7	237.5583	Uncharacterized protein OS=Equus caballus GN=ACTBL2 PE=3 SV=1	732.4140825931	628.4753704694	659.0474900593	746.6531602822	736.3356683061	682.3878198086	492.8034764303	423.5761256623	441.8680928076	360.2096439302	386.4831676654	381.4706156241	438.4146291602	399.6760034533	478.2548570361	783.2557567829	838.554437641	914.7348653942	465.6732722491	501.2548659798	531.2417368007	1755.7292327312	1754.4207889183	2023.284502934	735.1256832901	853.444175806	711.6228537565	756.1083538761	785.2990895053	853.568143664	642.7198448465	656.4513690228	545.3358634015	1068.8218612531	1120.6269880088	1389.4189322227	839.224717114	737.6964430497	752.4245343935	414.0788627096	450.1874162636	424.8511095443	693.2275745071	712.9538341535
F7CTD6	ABCA4	2	1	10.0531	Uncharacterized protein OS=Equus caballus PE=4 SV=1	73.3795350485	84.7386933928	73.6398359639	21.8011948689	50.8790510893	66.2843657048	56.1369308692	64.9209237288	50.0579172751	65.0382378199	29.7187753538	49.6229602581	87.3549599633	40.2759898535	104.2296778403	20.4080626739	9.3260816264	8.3075595939	97.3805169397	85.7426146253	107.6427561823	101.6313791967	80.6654265727	75.2939372078	116.391982486	99.4385857274	69.5597021924	35.9480736366	74.3809084039	76.2196390943	5.4117221412	21.3113447799	28.4235264848	71.770614471	161.7931596003	146.5644743736	4.9618917472	4.8823721684	14.9460317623	17.931144971	19.8313489726	22.684378844	5.0491490592	19.281163263
F6YVT0	RASGRP4	7	2	50.2356	Uncharacterized protein OS=Equus caballus GN=RASGRP4 PE=4 SV=1	15445.9366791647	16065.28621274	16324.1918977055	19610.6277308708	21330.1916019514	21541.2382905113	18873.3423399415	16456.4959087065	18199.3762429559	11894.9209353327	11848.1861639283	12380.8634682	22470.0900930111	24170.9950974852	25509.7602742294	42653.1441596581	48842.2327153482	40560.6818617837	29876.9167871758	35960.0064384324	34070.7183863185	56841.347869288	52981.5114612449	58769.3763380695	15174.0887014523	14238.7192900492	16854.1082984058	20786.7872266519	23327.9028416864	22008.3112570141	33697.0215116436	35294.3698992697	35983.9498377496	19140.0868986581	17353.740362512	19728.1087954078	95308.6116638274	88821.5822640505	94861.3769334704	13641.4342399232	15783.5072727096	15217.8142880415	41226.3605516503	36107.8993201917
F7C0U4	AKR7A2	4	2	24.6262	Uncharacterized protein OS=Equus caballus GN=AKR7A2 PE=4 SV=1	30.6234257507	39.7382439531	64.8289380995	48.5492747437	47.958341528	54.2194954474	162.2187143218	193.2795960477	169.0924231402	218.2991845037	212.7784410204	229.1033768794	73.9434134376	64.2344868399	58.4096809973	3.3117587901	13.3140660911	6.6534781368	34.6670323545	60.9292996031	55.5404360323	32.4116553582	17.6455600513	23.1830810431	65.1859137769	88.0235064141	64.0967275064	24.2554050319	21.5026054166	20.5262587162	37.1962002932	20.0360832972	36.1745705124	0	30.2789790997	5.1035243717	82.0441253581	56.824075928	56.9928344417	89.4272562926	108.3787341229	62.9020958179	21.7894760829	32.2460954822
F6SP11	YWHAQ	14	12	112.897	Uncharacterized protein OS=Equus caballus PE=4 SV=1	4776.0601218355	6281.6686669328	6324.4663411895	6414.2757042576	8672.8189090854	8969.0469822485	7549.0123525808	12038.5383598025	10883.0271621601	3133.498579056	4967.7793165886	4769.7078625153	8717.5953344272	9714.3817763384	8325.6016516995	15692.4558863757	22202.6635550456	23773.5845443189	10058.8034492145	15297.7444449045	15019.2614165784	24426.740800035	34856.8042364166	32053.0354393886	4765.5948212005	7443.1131025651	7058.6519371179	8382.0964995693	10831.5702721116	11732.7783183817	11773.209152158	17354.8146548143	14923.8116936598	7719.214946699	10453.5064807134	10821.6508927461	49772.5469650267	52317.1908782359	59613.6487501142	4014.7621329487	6413.3651946943	6054.996547076	15022.4188020376	17700.942614183
F6QS14;F7CXL1	CHST2	2	1	9.3814	Sulfotransferase OS=Equus caballus GN=CHST2 PE=3 SV=1	255.4571883872	152.9598133572	168.7537584991	15.1825772616	42.3527160458	3.1128092765	208.0851503432	176.785598359	133.5062515023	77.1046905465	85.0175839439	80.0477445916	0	0	0	3.1127730084	0	9.8833989419	7.4163476872	1.3003161931	23.4461302022	0.1425907799	3.0336697955	2.5477710997	81.497760889	144.7875804358	138.6083758522	46.3881577225	64.9044984934	95.9312395408	72.5367147381	95.6365608113	101.4820690666	65.5620991839	48.380916736	62.8905973793	130.9951547111	140.5737062408	122.8018252007	261.0339846178	265.6277849251	205.6050676757	102.9097756902	41.7443926781
F7C9H8	LRPAP1	4	1	17.3596	Uncharacterized protein OS=Equus caballus GN=LRPAP1 PE=4 SV=1	4.3977035564	27.3437534432	87.0179347272	0	48.6412598697	30.8377183863	26.7617532868	63.9209740418	52.8788042828	205.5962629289	193.045062979	212.1095624318	90.4114182894	87.4433764744	38.5430918038	0	0	0	0	15.7142285603	27.0890750622	0	4.2712310091	39.2206613382	392.3277248931	1059.1523094729	438.0934976737	0	12.4041521815	3.6409286255	0	0	0	0	0	0	0	0	0	136.424164597	103.146223155	180.7041644874	0	23.5155258951
F7DYV0	LGALS1	11	6	76.2885	Galectin OS=Equus caballus GN=LGALS1 PE=4 SV=1	574.4064420677	473.3585352378	477.041787001	223.0649817541	272.3575290013	301.6587119439	291.5446957239	327.4494843722	296.0407051511	482.0024341456	465.3001351591	404.8650644169	597.7614015106	713.9976680828	479.4901764863	594.9500586928	587.7087245357	598.5970304948	885.4415013695	1087.0847463841	930.3034809824	577.4072992986	611.6596431861	542.144864772	321.6256047909	382.4251616019	257.720827512	395.1403414886	377.1961055311	438.2319832444	590.236060945	616.3306049182	555.512625169	19.4192613208	36.9795634335	21.8707676656	235.506003741	279.8868518897	242.5733892988	234.2788290698	249.9805755509	262.6426657542	214.9292806899	242.3948555202
F7D1R1	PGK1	33	17	285.3178	Phosphoglycerate kinase OS=Equus caballus GN=PGK1 PE=3 SV=1	1474.6169491316	1785.9844262832	1804.0822133433	1018.0978155027	1094.3524497461	1198.699580691	1858.9244634166	1867.6893296462	1910.0776207912	2408.3775198127	2547.7595072403	2487.9123277145	963.3866014491	1147.0025250837	1201.6575282862	175.7334900588	251.8313423235	247.1534406996	830.4512810778	951.7449630167	913.8649207879	601.1547718572	688.6721672335	679.899373449	2161.089652753	2352.0558702981	2484.3021112274	597.2357822161	690.7564594237	778.4811373939	508.8830058784	634.1959980663	640.9760368247	1011.1406788194	1134.7320303294	1259.6991964392	734.1881655086	833.7385880527	906.3577660624	1318.9573111724	1578.97428556	1484.4528085951	1018.1954942376	871.2051490199
F6Y6D6	TCP11L2	4	1	17.7015	Uncharacterized protein OS=Equus caballus GN=TCP11L2 PE=4 SV=1	81.2754942074	186.4411983613	168.6438448926	225.6126572919	195.6554630112	214.8339220904	93.8904519695	142.0339036441	154.7612505063	89.1389793991	139.3080738512	119.4905634624	110.2184658637	133.2481310984	164.5592566392	339.5135849641	332.5297835598	357.2788262542	240.3248807731	449.5211006421	434.4148458233	398.9243497645	352.9425508479	356.3980729355	153.1154605668	164.8169041229	240.5594151245	247.6155472701	228.8932291271	262.1251797145	247.5566963745	369.6988629467	327.4044308603	18.74996968	151.6433176014	93.6068666176	441.3107070482	636.8268767287	569.4764165348	235.1859275232	254.2617055108	253.2476162395	274.9451914294	230.8052618485
F6Q486	HPGD	4	3	20.4077	Uncharacterized protein OS=Equus caballus GN=HPGD PE=3 SV=1	125.1586103138	80.5572620466	114.2799516588	30.5486028926	30.0494680839	21.3979288499	43.5037449517	107.9464397221	96.3071737133	151.9557852066	145.185298485	138.6389076215	68.0074614873	63.0103827743	95.4940578057	42.0787649669	44.9451353331	43.5128062531	15.5269724102	20.8531792035	43.1964078156	5.6474556337	10.139910264	4.6564552459	82.6550254546	81.1369671545	83.8259652847	15.6924275494	18.1796691716	32.8904019831	28.8093350214	15.2390929763	29.812915674	63.8076036422	67.0369214317	66.6828889569	7.609680095	13.4064490261	6.847197347	68.4971786161	53.3342176842	61.9998189775	23.545629972	48.5930293841
F7BFJ1	F2	34	15	244.6687	Prothrombin OS=Equus caballus GN=F2 PE=3 SV=1	285.0210860665	303.1203267665	306.3879663908	292.7991883991	260.5936322464	289.0263180126	175.415409848	183.8265127752	156.6089968017	256.774097244	227.3197739641	226.0346829451	392.2656665964	326.2852149784	295.2048603774	2314.5176257634	2559.6856301291	2732.8826337338	967.1586142353	794.1220741975	875.901022717	427.3733056334	409.5268778349	369.9316966264	270.0659377965	323.8379833447	275.8678960908	750.5993814399	765.0611276185	677.9541052741	1024.646961501	1038.5148777876	993.4589760644	124.8031124825	122.3473985886	129.7708418022	1346.3813456863	1171.5928628541	1218.3105831865	251.7324467185	244.0432467084	227.9684851847	581.8667117893	600.2582167816
F6UFV3	ADK	17	9	110.1638	Uncharacterized protein OS=Equus caballus GN=ADK PE=4 SV=1	2276.2820606314	2173.9773282013	2646.0561256953	1831.708118781	1563.8915549458	1996.7754710622	693.6452520024	696.2464917251	866.0839585214	814.8262851162	628.6893393945	874.3019448616	2079.3459431715	1936.4414268049	2309.2532746142	303.7665971492	443.5065402842	476.5844979419	1130.6931827766	1121.5712695178	1264.0139777634	481.9639940272	646.4847363473	656.6100149743	1140.8522146188	1286.1078357521	1377.636055488	1260.6281158591	1291.7722719456	1358.2634687834	1064.6652961768	997.1760168903	990.0161509588	798.5069129253	816.5350566964	1073.3842962721	459.3049937907	593.9287900933	631.7948966205	540.7219651344	587.7893772297	670.3259088998	1045.5011937021	1114.1948937053
F6U354	FAH	6	6	28.3783	Uncharacterized protein OS=Equus caballus GN=FAH PE=4 SV=1	170.5870378185	51.367243383	59.2665594539	72.9662265137	35.3527068619	31.6758841856	93.7328499027	66.6928261471	108.1021730713	98.2971405006	65.9425449899	53.0609533266	97.8772995423	64.8784328257	39.1794281221	195.3647353288	85.4195928246	84.8456940812	97.0040001986	25.6595460533	21.3405681624	97.7633723712	31.3218320397	18.6293349135	37.0329265387	91.970908241	52.9432729058	252.1195296688	189.9842757954	303.6266746409	217.7276198087	132.2372693289	96.0600065788	466.2873019825	610.6451213714	1059.4981772888	69.4511180034	57.9014953565	25.6144128284	121.2495463419	54.5399763796	54.7422876809	84.5234288179	64.9083541752
F7DL71	QDPR	2	2	11.7811	Uncharacterized protein OS=Equus caballus GN=QDPR PE=4 SV=1	37.2700804785	58.2287707249	88.14990905	21.5581682872	35.3658625942	35.0905206986	85.0867171616	124.4283941818	109.4173385222	116.4166635759	111.3794604561	101.9726682233	18.7072112924	13.7315363699	11.2968737426	16.5040792071	16.3384383714	21.3542175822	3.2383817447	11.7134591389	7.1759120252	5.181785598	8.7251736711	0	56.0380849533	43.561756003	41.3444494358	1.2885059133	23.9549221643	13.2099241289	5.1989015948	13.1258677534	23.9065907433	0	6.8690324539	4.2835311868	21.4557667171	29.3041234334	29.9963493338	62.308961284	53.6598723407	53.6620650247	21.5704647853	33.7718070198
F6XKJ9	CLHC1	2	1	14.7758	Clathrin heavy chain linker domain-containing protein 1 OS=Equus caballus GN=CLHC1 PE=4 SV=1	93.5084893789	222.2729646304	143.7550421226	77.2901347631	103.5139324201	108.5689932962	54.8318572848	87.1098831739	101.5801464164	40.9890454867	54.8652873486	76.8796235173	173.8926292043	141.0664112608	177.7640572171	40.0518205693	78.409549684	73.5295476189	32.5477301904	33.8942302156	58.4645422414	40.6033396103	73.3975222441	78.5372955022	23.0736100897	25.723358594	49.9341824495	120.7429596643	293.0480532832	225.7293554986	119.7866281469	137.4984289533	144.5599711582	159.6169138733	154.4191455185	175.7168162759	29.7343248425	19.1300429326	64.4373213038	26.5961522742	39.2363634327	93.7490927246	33.1616824201	67.9744742901
F6VYB1	HNRNPA2B1	14	8	81.2618	Uncharacterized protein OS=Equus caballus GN=HNRNPA2B1 PE=4 SV=1	267.5546795586	935.3105632921	538.7546843331	296.5448070671	755.5912251264	816.411397067	196.9564996004	223.5949006912	202.3039804392	241.0045705435	224.225833705	221.1578549039	384.1649839095	391.3651864628	401.6114104242	56.7364619872	184.9839677134	247.86762523	121.1987832831	345.2104663672	510.0956807878	158.6845705099	147.6760685374	124.1668996791	144.7050385907	175.5531338102	134.5174247071	104.2131157095	592.4359221868	623.864560715	171.2772002845	308.7054143012	303.0119263823	214.9065153069	208.9905602654	308.9652792624	136.7188517673	463.1981087722	213.7982520151	271.229236615	279.2546716784	242.5540201247	247.3669696276	475.7960562086
F6UB85	C8orf37	8	3	50.6331	Uncharacterized protein OS=Equus caballus GN=FDPS PE=3 SV=1	38.0815137542	36.0094714634	48.7917551653	13.3084272203	22.9521003711	31.7973269698	128.933980174	151.7358266174	137.8120518205	30.8914791418	30.4317386786	32.1272702177	3.8850134047	8.4838499048	4.4905152197	9.6536318223	4.2325340687	1.0888590142	5.3636073231	5.7508600855	8.6773008681	0	0	0	38.4785439588	30.9213813875	54.1456522886	12.1963235401	34.7533457772	28.362560712	13.2485518557	30.2065559555	34.2677157355	0	11.5825372901	6.8534412359	47.3643928365	45.0777028194	39.6679118093	42.117415329	51.5400385246	55.9187099884	11.3130508345	26.9662475325
F6XLG0;F7DY67	LOC100058767	21	2	169.9932	Purine nucleoside phosphorylase OS=Equus caballus GN=LOC100058767 PE=3 SV=1	567.6128895198	483.4289722609	441.0348042475	382.1230302075	380.7448231006	399.215254629	744.8227338039	643.4097564887	637.1864941246	822.041645253	854.7006913232	884.9987821858	427.3793130389	503.3134810005	415.9420210715	169.8630057415	200.7691662925	193.025157574	312.0612097935	353.3724305574	337.2114803072	184.4636254595	207.6199208434	208.8275789689	578.2594211822	655.0834731278	673.609056827	249.5509351983	247.9992582929	246.6514858914	178.1981682498	227.8425996478	195.116842592	631.4995543148	717.7322167796	681.0220541619	382.8685764912	365.2960433761	371.804641355	500.3954804937	572.092711855	580.273946356	467.5597439538	361.6342587685
F6SLA3	FKBP3	4	3	28.4973	Peptidyl-prolyl cis-trans isomerase OS=Equus caballus GN=FKBP3 PE=2 SV=1	136.0804509568	294.4291130973	104.3468442193	109.9521336703	213.2040835517	106.9036665889	114.7502337379	187.0900773855	119.3043147945	97.6023344623	212.6099892095	156.0743371807	128.5589709693	62.8184493757	48.5787830003	161.1995974564	8.0694075454	7.6068025477	183.0094126522	156.3491640135	94.3661628342	132.6122580829	39.7719312443	12.5252051467	39.0143902092	32.9649792297	48.3474646953	64.1005843581	84.9788743557	82.3667693164	48.9287687466	112.0011791189	74.7412720822	31.37561617	28.8725923606	57.2225219052	288.4461372443	122.9372284053	87.1735352511	113.8334506723	161.9832576613	162.3157853887	120.6645703471	252.9910980713
F6QYS3	ECM1	7	4	40.6166	Uncharacterized protein OS=Equus caballus GN=ECM1 PE=4 SV=1	243.1673864481	413.9263927306	468.7119743181	710.5992098973	860.253399307	1095.8759387554	174.5387509491	176.1003957345	157.6543148109	186.8754959679	193.1876162091	180.344073496	96.8269051989	112.3295078526	129.4771460046	952.0869909029	1506.5640520368	1379.2146111453	552.4691716618	601.2367996953	744.8475202948	972.792351406	827.013230838	909.0616810401	141.1598339711	171.3314821153	156.9351864029	882.2560958324	1043.9184331195	1474.9009462433	1554.3686030025	1698.3991153418	2039.7676442397	126.5058524574	160.1567298247	136.3746374114	3307.89855866	2790.9071658788	3655.7930970268	580.4804433107	550.488361644	507.1398236132	258.3840893367	441.2349233681
Q29482	CLU	36	22	300.3749	Clusterin OS=Equus caballus GN=CLU PE=2 SV=1	9463.5107745335	8422.0511359396	8353.2933877354	19610.6663966205	19349.4034966648	21695.7134937967	5268.7203931295	5937.9993619727	5747.5229134596	7174.3382302935	7059.5897061965	6996.9351616313	2670.9765367408	2679.4944994531	3087.5049402112	3962.9632360129	4575.5548041296	5425.8662668844	7624.2958348168	8328.0624266209	7966.3907301135	23569.1474191733	21758.938863577	21364.6636370614	15881.1435625209	18844.4079424114	17627.3830879595	19435.9989101616	16640.8253076483	20636.6358784719	8176.1645965866	9297.7729485566	10096.0909409465	19134.1578038197	21024.4156560828	21243.9950951588	17293.5325048257	16330.2877784816	15994.1154087736	13874.5005470278	14137.9455789205	13680.2112001533	10645.920924284	11229.5268207831
F7CYG2	YWHAH	10	3	74.5472	Uncharacterized protein OS=Equus caballus GN=YWHAH PE=3 SV=1	3732.8952614901	2707.0957626951	2481.3795235522	2644.2988578088	2609.1788381523	2205.9325269769	2075.3033495897	1506.0250115141	1454.0684327588	1890.1863816007	1619.838987709	1655.9597015605	2991.2416478442	3138.9515294578	2734.4897860637	4831.1731789144	3289.7675468746	3446.9551451129	3825.8554123796	3695.7846290229	3106.7098636533	3106.3844202928	2574.3517208842	2323.7915737871	2465.437185201	2946.5016490863	2628.1161649679	3827.0752474437	2713.1465124271	3110.6622550873	3939.1874902756	3480.6172021929	2657.3184396307	2190.3682252581	1659.1245716448	1575.1472562471	2665.1948203312	2751.345213411	2235.9966529557	2098.279808816	2169.2915284707	1930.8481514036	4505.7712751361	3059.9703019283
F6UK37;F6Q085;F6QFX1;F6QQY5;F6TAW9;F6TG79;F6TQA5;F6TY99;F6TZ52;F6UIS4;F6UQL2;F6UR59;F6W3J8;F6WIJ9;F6WVF3;F6WX29;F6YRL6;F6Z6K6;F6ZL67;F7AJW8;F7AVM9;F7B4S0;F7C5B4;F7CEB5;F7CNP7;F7DC66	TMEM18	8	1	33.1837	Uncharacterized protein OS=Equus caballus PE=4 SV=1	19.5941389043	43.6656889524	40.9397922372	40.3753843109	48.0005657799	44.4004413611	52.2780807227	43.0878121388	36.4477443394	35.194360641	43.9037752191	24.9362637433	32.871947214	18.8291000855	51.5347133454	66.3090653161	60.1853312199	66.325538701	36.3787031473	30.3477134834	32.5645209393	55.2137334582	21.1886516102	27.4557528857	17.9383206625	36.4809409	18.1832296931	59.3558512708	50.5864502736	76.9538788415	49.7194299176	57.9965479462	68.518914371	209.4058108808	183.9753343634	227.5411304345	26.2865788228	37.3442222071	27.8090065733	50.9638556381	40.1780213415	55.017058647	49.5425130393	25.1940556536
F7BLE3	KCNIP1	79	11	580.2317	Uncharacterized protein OS=Equus caballus PE=4 SV=1	650.5237460447	753.5610276668	744.3798143096	590.7667924874	604.5696708416	610.6463805374	375.1287190883	452.7069558125	420.3087140464	158.4164765286	187.5364196489	192.4032246398	558.7675523345	597.2421856275	711.5714892509	1803.2661143143	1944.0742705899	2108.2581329529	516.4322976335	658.5639336676	749.5301787887	979.5833384192	988.6057004589	1007.0795675359	324.6775787082	277.3418532811	351.8956905652	1194.3577192605	1198.1304676779	1321.3119901687	942.5511035311	1109.0506812729	1075.9665573902	16750.977549409	11454.9957075634	10034.5503434791	261.5229875417	389.6082734547	356.1421748621	1411.463144419	1469.8704600741	1119.6499840975	945.0594341269	766.0582148701
F7CP15	AGA	2	1	9.3202	Uncharacterized protein OS=Equus caballus GN=AGA PE=4 SV=1	17.0420905044	12.7898714039	13.23674279	37.8288688094	84.2282654753	76.5656620449	28.483607555	36.51092688	55.4634042722	17.3130891571	24.2941838763	31.0015721027	63.3015906747	47.0603374352	123.1810353396	3.8434881074	0	0	11.6077581997	12.1671821066	27.6798797106	0	61.4980801488	24.0672096498	27.4256317427	66.8909384693	30.6890959644	19.8779947471	4.3240043976	23.5768839743	14.0034364322	24.9866550575	26.9944804245	276.0351498463	253.1317832328	256.1564847568	22.8497024099	26.5566402937	10.4356008464	75.1063186974	50.1867371351	62.0341725669	17.4514032602	34.0899760899
F7CGD4	PTK2B	8	1	53.7592	Uncharacterized protein OS=Equus caballus GN=PTK2B PE=3 SV=1	667.384850766	820.8422307716	736.3765233342	1162.598612521	1105.3887016579	1052.1091839848	915.9354383176	966.6598076706	859.3234446517	651.9516526772	706.8139124113	796.4607284788	937.486201366	819.9613281736	713.7368236328	3225.8602835713	3525.7610496128	3130.3702665235	2167.1695553802	1900.7568722904	2015.1833046539	5379.7615068926	4909.205285751	5118.7289971611	720.3154118958	1062.0922733935	679.2721312926	1306.4931662331	1453.0430676158	1494.8320929094	1161.6648643481	1420.1738396887	1414.2862676515	487.6821437391	540.1428499334	404.9003548254	8114.4353107549	6646.4326602106	6050.2000084361	602.2230632232	628.397370594	620.0679948446	1141.0587207593	1309.2665814959
F6VSN9	PDIA3	20	8	113.582	Protein disulfide-isomerase OS=Equus caballus GN=PDIA3 PE=3 SV=1	158.8898516928	187.3944491503	217.4618825479	88.4454779879	149.9530227222	125.9837626115	276.8754246275	289.1474838791	294.2443157366	205.1152476827	213.9673044574	235.4362665559	260.0310264058	285.9588846507	252.3018992404	22.4698998983	23.9244539769	33.2481365747	90.5731597855	137.9632822052	99.5837572479	93.0345393595	111.0042706079	107.9654784459	168.8522606112	170.9132337157	217.326559702	103.2797172367	117.5688785749	114.3631748169	29.8705688465	39.2649689203	34.8661291645	293.416034149	291.3190143062	344.6437380489	92.9033698891	94.5394814457	88.9788094704	154.6580996538	164.5602738719	203.8878813516	136.8008298051	147.8457725838
F7B320	DPYSL2	23	10	140.9082	Uncharacterized protein OS=Equus caballus GN=DPYSL2 PE=4 SV=1	1602.4533897713	1913.6946559263	1881.0610385271	640.6021545362	640.4875439534	670.1008651554	719.387356757	714.404936291	742.6043281623	753.922967876	708.3249432625	679.151325326	1242.5793912543	1239.0068990635	1216.1349523714	2369.1709572328	2747.8929780243	2624.8962240351	1677.811794577	1824.1181605266	1691.9556368345	1015.1343405235	950.5797259628	1114.0631401065	812.0585551504	1032.7743276995	871.7401416923	1562.2877725584	1761.305434427	1833.960579612	1101.1146351543	1285.3209148188	1293.7006403329	229.1467609522	250.0494717194	288.6366141333	565.5411916996	615.828899427	709.1168203708	385.4245655682	371.5980272546	354.6933707051	1170.2160004825	1094.5715592527
F6QPX2;F7CLE3	MRPS23	3	1	19.5679	Uncharacterized protein OS=Equus caballus PE=4 SV=1	6.7586685933	9.1942201365	1.2788306097	1.1533033369	0	0.8326957249	18.1037232861	10.6181470816	18.911100286	27.2870869995	17.4983451397	14.0742217816	3.0587087743	4.0168699194	3.8213209868	0.0383730138	0	0	4.0604404397	5.7234493058	7.5751899333	0	6.2385589897	0.9160468505	7.0942780434	0.3006371474	3.131096538	5.2395673805	5.5084289195	1.9671929153	0.1991532848	0	0.1343416193	2040.3976664273	2231.2549098809	2063.8600544314	2.5921949182	7.7608321487	6.2412881687	294.9407453978	277.419857794	281.0956614229	54.8454358672	53.15014706
F6PSQ2	LOC100057688	3	1	18.2737	Uncharacterized protein OS=Equus caballus GN=LOC100057688 PE=3 SV=1	2451.7814514533	1349.2063496279	1106.4419733557	4198.8147022673	2208.3929315311	1705.7445693611	1993.5918908013	1366.9562463034	1007.6233060005	2553.461089949	1415.3026268072	1190.1740189357	6475.5591321054	3629.9778039391	2362.8941635104	5329.0471698943	3220.6541570994	3381.9680376556	4975.025057831	4182.9082700316	3219.5367265273	6375.1391024575	3374.5102923132	2960.6242813229	2663.6150632137	2245.6455368373	1722.1878075248	3281.2984263403	2073.7763623735	1846.252637834	5709.5396927929	4792.1275581049	3394.8828253368	1375.2109648607	592.0897261224	603.8465688035	4561.7262495261	3344.4682716721	2768.4324275513	2366.5968317789	2176.7184406926	1627.8416248017	2276.4227550847	1524.5219115085
F6PH38	FGB	46	33	368.5597	Fibrinogen beta chain OS=Equus caballus GN=FGB PE=4 SV=1	6904.1770224155	6632.6744423558	6263.3554707481	7355.9685866285	7652.4769225544	7473.5517522375	4549.9483868046	4345.260669403	4225.7792985257	4100.6294110901	4334.6275139906	4046.9271976589	9160.6374422701	9951.9485293713	9752.3494366112	5493.8417232731	6300.1251583795	7054.527099626	8570.9990051934	10453.2052205081	9840.5529321223	11823.8180629827	11416.1221601627	12518.8105999237	9373.3313134381	10844.9744765521	10788.4097782725	7348.5302243966	7278.8618136279	7852.2719836531	4425.6082829327	4831.8259991545	4241.1856607606	14499.7714685027	14520.7785259801	14366.1597311816	4751.7536865275	4673.4448117758	4648.0761434504	4111.5690960673	4704.9786954828	4401.7669855818	9952.0793129349	9761.5947139189
F7BA08	HNRNPR	3	1	18.0374	Uncharacterized protein OS=Equus caballus GN=HNRNPR PE=4 SV=1	440.1119587656	443.5367727969	470.0041625317	607.9977929404	698.8155887805	608.0466194724	501.7555315392	553.9468492006	447.1168740089	598.1103072547	685.3029307268	623.6553933839	157.2281429724	653.7961007269	435.7858378835	49.526493075	136.0685092878	127.8254573646	159.7857642896	365.1981940634	208.4680139266	25.9304533651	199.072073865	205.1847760472	838.1456792534	912.9635561386	859.5036764395	231.2944055056	360.7205489099	354.5436301567	175.5532135588	303.6157302377	232.8481848998	209.8741932322	617.3279322461	504.1919241064	184.7773596925	352.3135082973	202.6870659636	406.0164223686	626.2259181492	487.7258290692	235.2530214158	208.1320081282
F7CVW5	ZNF474	3	2	14.6331	Uncharacterized protein OS=Equus caballus GN=ZNF474 PE=4 SV=1	9229.8505686569	11037.3778138963	12138.4051286293	2485.8327076446	2683.4772053378	3283.0351161257	5785.19732691	5101.0399754936	6518.9617764506	5144.4734356893	4659.3990950726	4222.2997280907	13953.4707721602	14125.6192678113	17337.1458483666	11916.794517908	14412.4910305989	17038.6823429756	9750.4924584443	11198.5451497067	10441.5531049621	8197.9219296705	7637.330148615	10353.4814989557	6201.4471427153	7457.3301373791	7200.9586465405	10329.4163815901	7981.8765129519	10116.5820283597	7218.3184542351	7635.3642137613	8883.9761696976	5152.4227355936	4689.7031848015	6223.9998024401	2695.2010026195	2369.6037824592	3169.0452655151	2877.4277119957	2882.4607983687	3437.4443841897	9289.9386859099	9608.2538992031
F6QJ27	ISOC1	4	3	28.505	Uncharacterized protein OS=Equus caballus GN=ISOC1 PE=4 SV=1	1523.6814485349	1225.7455183863	988.3557454911	1945.9317874184	1360.5255903508	1061.7062199707	996.8350635938	758.5873524555	717.3662808059	888.4797684601	702.8730174754	789.9626954315	1990.2369432119	1966.349246328	1297.2180936208	2162.3954147828	1736.5736078576	1278.3718608993	2332.75886002	1873.5434990518	1568.6593797303	2086.1880667893	1556.8186740086	1315.3656587985	1426.27246835	1706.9711171268	1191.0152262154	1570.942198758	1194.8629980308	1061.9737315495	2319.0630519618	1638.34607377	1336.369493623	2329.6937264286	1976.8213607839	1981.4223240783	1723.179385066	1550.5501746294	1061.5759196832	911.7882138425	909.7947709274	750.4959865698	1402.2640444859	911.7095059058
F6RRV1	FETUB	21	11	158.0888	Uncharacterized protein OS=Equus caballus GN=FETUB PE=4 SV=1	967.5949863688	878.0847327649	854.2889622086	1178.0451263729	1051.5497017814	1081.0857988825	486.1385570265	467.7827953265	441.964866455	331.7396241574	345.5647964084	313.0588418298	747.3425814197	727.4838517525	877.5544437904	1546.7691565446	1486.72710578	1542.0299723408	1005.6444799764	1114.4323654009	1113.672852808	1472.9428347765	1334.8795531133	1470.3614091384	464.8761779727	463.2648609146	490.7285394867	1239.731999517	1170.8119146785	1292.9578794397	1664.3999736746	1605.4929714438	1459.1936629088	641.0097432274	527.2226887894	552.6602763949	2218.0384703274	2178.4434006371	2390.8842257213	668.3373395726	664.0619174753	642.2956508595	1564.7751783969	1336.6363066463
F6XUQ9	ROCK1	5	2	28.4268	Rho-associated protein kinase OS=Equus caballus GN=ROCK1 PE=3 SV=1	280.0300791497	310.2318241423	299.861562078	200.5081601066	182.1137728473	186.9232610507	263.9757541908	226.6534822935	252.5089332797	233.3587259926	252.0852237264	233.283586314	100.9939895057	72.2938590058	120.1735657014	131.2170417575	97.1526428131	97.825629555	150.3409443086	120.4372135242	123.7545344192	51.3096316021	62.7108691805	52.172462798	240.8365263289	256.334103574	266.2214169094	251.238050107	238.1427539817	250.9059249658	96.1058590038	71.8033394905	103.4089021233	1214.1416127084	1001.8193929218	1198.1746588042	96.6114768604	149.9027320565	160.4155365274	675.7293874758	658.6917410613	689.7482511919	334.4040773852	322.5454666529
F6TGA5;F6SR17;F6THG1;F6TI68;F6UPZ6;F6UQ57;F6VAP5;F6VQF0;F6XUT5;F6YLP8;F6ZJE4;F6ZPC6;F7DIV5	RAB1B	8	3	42.6643	Uncharacterized protein OS=Equus caballus GN=RAB1B PE=4 SV=1	23.0225311683	31.3692736053	38.786953842	1.8887548594	4.4754288357	7.3032604446	25.2960881781	55.3698066205	54.7812957207	8.4880543608	52.3821285492	48.0585031068	1.4934666988	2.655275493	0.4853134348	42.2305598795	69.0978245645	66.3679866577	8.6579219234	10.1996593403	11.6179261992	18.2411056691	16.1148543823	19.2472057647	8.7654518303	13.2091430669	24.1910741122	98.7849418099	85.0970443765	101.9004854654	14.0308743811	6.74530923	16.1139570289	222.4270209843	493.8742468724	388.4411775826	19.9980330167	47.3405678155	38.0069623735	12.7912868306	82.5226131605	120.3488422716	13.7027953734	29.8830544629
F7C555	ATIC	24	11	143.3294	Uncharacterized protein OS=Equus caballus GN=ATIC PE=3 SV=1	629.8969607367	622.9047261608	598.4123473804	1008.3115886594	986.9095841272	983.0004222925	276.7314696614	266.1009053088	327.7728194344	339.2407768167	305.8553045903	291.9924594802	461.6706413324	565.3799191684	536.7922140297	479.9684976665	475.7981938155	451.7406509505	987.2574616298	975.6965157491	917.0329700809	492.1163877298	464.4220013468	533.8738210622	414.6057045398	438.7955370761	440.4435313485	915.9755043778	857.3536145822	818.3826754844	249.7172772756	255.479793139	241.598756352	51.3434933238	112.0971069069	142.6684256389	328.4920038142	298.5683332458	298.1473729105	267.788553906	258.2435971782	281.0500802049	555.0203205451	533.0173794051
F6YV53	ACTN4	32	10	188.1487	Uncharacterized protein OS=Equus caballus GN=ACTN4 PE=4 SV=1	305.9861405963	376.6473171447	430.7394998444	510.0753463208	587.9206488234	545.0898628022	354.184212654	324.7108273325	345.9442221348	269.9427046217	291.0376110502	271.7126534686	615.1327778365	606.3129444288	746.8474141831	1013.5649338599	1188.6857336067	1117.9559231512	326.0039690218	416.575648076	346.4864797197	1232.3767303937	1192.284507629	1300.5714155314	579.9082673022	738.9277346695	619.4035098371	401.7063888664	539.6138161548	563.8143081916	581.879839296	673.3117009528	698.1801684195	1320.1153181905	1250.8848395195	1395.9616659007	889.0170559186	708.5208956247	805.9657400644	347.5277902703	319.6930245029	300.9689553447	684.8817570474	633.5912448765
F7D301;F6Y9C0	RAB11B	3	3	17.8262	Uncharacterized protein OS=Equus caballus GN=RAB11B PE=4 SV=1	78.2494512976	130.6528243363	111.3660326389	78.471223304	91.9539141129	110.6838140015	109.1942117706	132.2037622162	163.310871289	141.8332037321	196.0870275651	155.0039623968	44.366788179	58.4557884541	69.3857130693	10.575474656	7.3679254627	15.5316183711	30.3355099684	35.0671880011	34.8410367525	66.6038056403	95.8217922954	105.8455810829	90.4307071405	116.8082518107	110.2422769127	31.2473100688	53.9760255399	58.4511243645	40.0636065855	56.5169141463	67.41893537	40.7063714173	67.5819688817	90.2689895977	15.7706391466	28.499667345	51.8041271518	106.3295269555	133.0355101711	138.3709781864	53.6098852906	104.2866086975
F7B5C4	VIM	12	6	64.0221	Uncharacterized protein OS=Equus caballus GN=VIM PE=3 SV=1	102.3474938429	169.4438550521	163.4705490094	149.2917611721	346.2837707256	364.2398265359	85.7459125546	141.4158219276	144.3943788178	106.8068338611	193.273179429	179.4287480765	165.5311660246	259.2570693519	269.0806547309	334.4737539246	354.0706624787	325.5396560398	226.6617430439	426.7565066801	523.9121538878	282.0155200781	554.8233922717	364.2704009811	244.2851339436	404.7725401022	547.7479437253	107.0050156626	225.519754466	208.9853719209	279.0492541131	321.9537283615	352.8742125036	0	124.6130928932	198.9588632451	113.566915333	196.0918278592	119.3882627903	14.3919661042	55.5277039518	81.6437819728	206.7315902982	430.9110318449
F6RRY5	TECPR1	1	1	5.385	Uncharacterized protein OS=Equus caballus GN=TECPR1 PE=4 SV=1	49.7907682682	2.6078720821	3.802724638	17.6853722265	3.2348327637	0	18.0830882085	1.478039672	3.3582777624	0	0	0	0	0	0	201.6396315108	33.2099045706	4.3516472501	0	0	0	0	0	0	0	0	0	47.414645469	0	0	6.1378947277	0	0	1432.7186733552	397.5963225335	133.4171184964	111.478287025	0	6.612858824	4221.7630331699	2851.3651453045	1900.5021590352	0	11.7575389627
F6ZSZ5;F6ZT22;F6ZT60	VCL	24	11	119.3916	Uncharacterized protein OS=Equus caballus GN=VCL PE=4 SV=1	155.6699553703	183.9942324257	232.1189804156	278.4032532473	276.433670452	333.3887095088	296.3652065216	290.7747989956	318.6748745105	323.0863471308	319.2097365251	333.7324644818	152.937779641	118.6622570528	200.6610371279	40.6085663246	26.9421609753	66.7572652699	129.9422642951	111.342302495	122.8669386506	129.109979845	172.4960414153	181.0529096217	319.4039198408	285.040425664	368.1208120122	95.3788849968	148.3528458808	164.8424535894	156.0481939608	115.6553616138	143.8231142516	98.1788501213	195.8375489296	200.5690919743	115.7458027994	135.2128389097	178.0548153639	211.2553526245	238.4068047064	256.4516014334	242.9978400435	209.3526990323
F7DF27	CCDC158	15	4	73.0783	Uncharacterized protein OS=Equus caballus GN=CCDC158 PE=4 SV=1	10568.836138645	9661.3637572402	8809.6052436716	8329.934426971	7969.6649553983	7770.7840358344	5637.9390149428	5308.6439211396	5195.5751852519	5548.6349251142	5474.4534961433	5171.8688777383	10620.2618444009	10374.4287558201	11404.9019563152	15395.0947789354	15859.6654891523	15938.9554422671	12232.8290904057	12671.2109198017	11809.130440869	10467.8350478078	9784.4885143342	10778.5682729648	6074.0770333282	6671.7891335621	6749.0259065364	11217.7817991673	10012.2855268736	10855.9991031655	14879.8832702062	14774.1012014539	12578.234615188	5667.1136545607	5355.1663960509	5335.2894138359	11675.7120347157	11426.8341868688	11858.4498639743	4803.5861817733	5235.6150573046	4639.9740560261	16777.8279417577	13737.4223465918
F7BEC4	C2orf73	5	1	29.681	Uncharacterized protein OS=Equus caballus GN=C2orf73 PE=4 SV=1	423.4569877036	405.0777050091	390.6281857904	487.4741989726	505.7918625485	524.0099014748	412.138723284	416.1512212358	415.1433804972	236.040254858	241.6161660503	248.842178618	557.293027605	554.332759834	556.5718277715	1341.114091405	1301.5599856241	1299.8573704705	727.7868768276	780.8544404538	811.0163770074	1242.088553609	1192.1817569754	1182.2723410974	281.0757319145	231.9879901462	287.0599447679	685.5650919418	721.1790561506	777.0344531389	1013.679646347	991.7554256312	878.6172459156	176.495193592	246.1843822172	217.4186470754	1756.7929506982	1519.5560316363	1618.1331724035	349.3022836642	348.6588807762	346.3626876468	1057.6250238702	1229.4833367103
F6RW00	MYLPF	1	1	5.2316	Uncharacterized protein OS=Equus caballus GN=MYLPF PE=4 SV=1	221.4466852873	100.6981650264	115.4046675269	4.5728966821	35.3362059002	49.7317000957	122.7458265862	175.9811909768	116.6314440988	287.1317129821	227.6253761554	442.9415574677	46.0274530563	51.9030339582	0	357.8450683033	409.8621183418	467.4990172645	37.6663413126	222.9801940258	215.7349749557	27.7264063001	98.0361727856	74.4731526531	5.8198992405	35.379098742	28.336529298	11.097933559	16.0282293719	56.3113581291	58.8507603577	181.8972396663	79.2759625692	8.4456147037	0	0	9.3080068932	18.4188007901	29.1525579697	15.889103502	34.7236583679	37.2346815522	9.3750979662	0
F7APR4	ARPC2	11	6	60.1004	Uncharacterized protein OS=Equus caballus GN=ARPC2 PE=4 SV=1	343.2091833136	328.8848004971	328.4349308882	226.0470287867	231.5322794223	265.9267868214	225.3850611365	278.5329163574	273.8496498009	244.380317436	241.5097962978	239.8303007385	280.7543700334	246.4342722884	291.0638761046	312.2580701575	308.9544990985	448.7148340757	296.7836367165	297.6759410611	323.2047390773	286.0439301202	301.4468471328	325.9922534398	274.6223650161	295.0782288457	250.6973669756	269.5166982711	290.6535447685	419.642640709	301.4784518707	349.6482805465	394.1558395364	282.6510108892	349.3353499107	290.8590524661	249.7061399579	238.3721186656	247.9004400287	262.5907700824	259.5362655232	269.0676684616	324.2004856068	342.1326314335
F6WNY7	ACYP1	1	1	6.1501	Acylphosphatase OS=Equus caballus GN=ACYP1 PE=3 SV=1	20.296606212	34.783518507	65.3670294143	24.7097509275	7.2240435929	45.9004517495	20.5201507272	30.229934621	60.8919674072	95.3058253996	70.6939526256	82.0020743255	0	43.7200373083	47.4167515031	3.2187393066	0	0	0	0	19.5085718204	3.9912431935	0	3.6767534703	44.9073535126	87.1175314106	72.8254034465	0	14.4163787448	3.8435625412	0	0	2.6877320349	8.871206048	31.4444176147	34.146679083	0	8.238492146	0	56.269450842	53.275126689	71.0424060215	0	0
F6YCC0	CSTA	5	1	34.8049	Uncharacterized protein OS=Equus caballus GN=CSTA PE=4 SV=1	6.8896215711	29.4119794297	107.9520855938	0	5.0151672363	32.9601727007	25.8761760125	29.8313757544	58.3651178971	134.655219502	68.021911272	126.5482817279	0	0	4.9310370655	0	0	0	0	0	0	0	0	0	75.7963081579	78.3271665512	148.685984202	0	0	0	0	0	0	0	0	0	0	0	0	28.6328320394	46.1207829807	66.118881951	4.3268919325	0
F6WL01	PSMB2	4	2	20.6038	Proteasome subunit beta type OS=Equus caballus GN=PSMB2 PE=3 SV=1	17.0181109822	18.7110132283	24.4136065484	63.6609182172	33.1196629093	25.635761914	81.1752849851	64.3082539667	51.1226136285	131.5311290752	77.5028901124	87.9916664666	27.8923426419	0.6922392571	4.6263961519	10.2629743045	3.0527117376	2.0761507449	10.5180021131	6.6413128798	4.005645124	2.3594587378	5.2713338826	7.7004327982	119.2871302003	71.2993773866	86.8879940763	98.06046986	105.02211188	148.6537111064	20.9918101321	11.7635230395	8.8762451019	326.8914596443	418.0192197809	364.8481060539	21.4551438975	18.065724338	14.6488285092	129.8436859002	97.3788037413	86.4195067419	11.9098651195	34.2222453471
F6ZN26	HDGF	14	8	97.4968	Uncharacterized protein OS=Equus caballus GN=HDGF PE=4 SV=1	594.8471733905	369.1006202411	338.2029343394	479.5628789164	359.1080781988	297.3755895448	817.3627619554	524.0358459541	490.752717591	867.1204269815	558.5273521663	630.4102733647	461.8932786735	420.7675450245	335.1686247791	461.7382945476	376.9030119511	332.1078107857	414.6300130209	351.5888740363	252.6901219921	388.1836683615	232.8467208872	236.5236397562	350.3609553378	210.518478261	168.4908316352	347.6360730318	262.6980503513	216.6208857661	641.7850409338	565.9674217382	513.9961202662	450.9096141274	269.6407071237	247.6195660245	577.0025213291	493.1210702817	460.8263954079	492.3283930738	397.7067216977	365.8363765539	504.7333722154	414.0521302059
F7DVX3	RUVBL1	11	8	59.8104	RuvB-like helicase OS=Equus caballus GN=RUVBL1 PE=3 SV=1	40.900260254	44.0439929928	50.7131205774	49.6563213876	75.1668281178	52.4988763222	146.5043343264	134.5081439256	135.9019026181	139.6626445876	148.5408777968	148.0266724201	39.9885033271	43.8478057683	44.6724685013	132.497766747	89.7866871943	107.3545863258	36.4789747567	17.0656493374	29.8416005278	17.1326478408	8.1842677676	9.6600976009	70.3081782351	55.3449512417	54.8265664145	19.6593443507	22.9193756099	27.4686052421	78.2108402113	79.2751477608	72.7810083592	27.7730447719	21.5835450991	15.2290125342	32.6750114156	60.6885893641	35.7360038709	28.0339383915	34.9619495176	36.0681271913	19.2578578101	34.9694005632
F7ADM2	MIEF1	3	1	19.0126	Uncharacterized protein OS=Equus caballus PE=4 SV=1	920.856929411	926.4756616296	1343.9302785426	1327.2929956743	1086.9915413758	1623.667826512	654.4898449004	791.286552359	804.6490197102	361.3302412658	232.0456962053	439.1783217164	664.9594689853	399.4684049341	805.3123674694	597.6482465531	897.7505933386	885.9661310915	691.0966472648	672.5339366705	999.9025239797	601.5647134401	593.5546948841	633.2560969156	341.048412945	441.1653122199	456.6353575717	1796.0677231888	1477.1313946263	1497.6638867549	729.8300057567	637.5271498298	940.801305759	1052.20770733	909.1207801602	1302.7109266371	2429.2079485768	3245.6197422121	3398.7108216272	485.6874407852	604.0770567211	651.3071510148	1010.4919792166	995.3747914697
F6VRB2	RWDD2B	1	1	5.6256	Uncharacterized protein OS=Equus caballus PE=4 SV=1	3.2809966024	9.043505228	4.9050894534	9.4942582533	17.7644733837	6.7857571776	15.8869884124	7.3131257884	3.0343576209	17.3932050965	8.1816377654	20.2133302842	36.415207076	25.6406729078	2.1204564855	25.1339386849	30.8888261608	20.4593806458	0.7113743705	6.401256345	36.1979918027	494.1116980144	460.4046077692	372.0354022664	4.623431488	26.3191159065	14.3261008071	16.455956414	8.6395693019	9.8593295925	3.3449776415	10.4360618829	5.9674512643	25.7099594552	27.9014240169	0.6063966559	3.7507847516	0	15.5708755925	16.2855596267	13.5578956576	10.1062001439	5.6614310223	7.4068336023
F7BBJ0	ARHGDIB	11	4	101.704	Rho GDP-dissociation inhibitor 2-like protein OS=Equus caballus GN=ARHGDIB PE=2 SV=1	477.3879803765	389.386302875	311.9044693468	436.9914660534	347.1279322767	353.7790985792	484.5061695635	397.5817861102	367.2965978259	630.2916807097	619.4044460906	585.3096232286	634.454973767	478.905745346	403.8477961438	316.5606282222	255.1510639053	250.4255637452	429.4833275498	455.1878312817	336.4524999228	2476.9479220914	2225.7427510432	2223.2766868829	800.1385428795	915.4616202397	744.3126889579	321.0553558557	274.8723575699	242.8599447693	148.0048467558	161.6353911531	132.0231518407	982.3218274294	860.3165059431	773.6438401194	246.4289492635	205.6204199329	193.0756655921	317.4793763204	292.0065351213	271.7496757662	581.5698986417	469.1427127101
F6V8I5	PCBP1	5	1	29.4102	Uncharacterized protein OS=Equus caballus GN=PCBP1 PE=4 SV=1	3.5375227043	28.1885436243	24.6959902823	3.6885441178	19.3566811634	22.947145286	4.2754515614	53.577405456	52.3380373712	25.5337083582	69.2750987201	71.8809203221	3.1402016652	12.0445853014	6.9292316852	0	6.3398038032	2.1762373279	0.4549207463	4.7685035798	13.2174352128	0	0	0	3.5463044632	12.8497627937	24.7877461115	1.5371330352	13.5652928584	13.7155991756	3.3987024616	15.4402293653	26.6737588672	0	0.433557056	0.5459235648	0.6302472105	23.3271597137	15.0157138151	3.8602700236	26.5003795797	44.5279640096	1.3663136391	21.8126192974
F7C407	EPHX2	20	11	114.6352	Uncharacterized protein OS=Equus caballus GN=EPHX2 PE=4 SV=1	298.8137898308	653.7090278696	703.7115245839	518.5102946377	842.3435574708	938.2502752115	278.4552408062	409.1095735214	411.2971310881	364.8483393591	401.6407506344	386.9667815969	728.1163310693	805.6256298326	1009.7282110598	1471.5525987355	1171.6801881022	1107.9240982896	966.8856208034	823.1610618914	873.4158190617	1109.7182584347	1170.6997403251	1249.5267393049	486.0722019569	604.6303161533	578.5451624404	548.5893545756	1053.0220080847	1148.988757689	774.6064552083	1064.4256107787	1014.6948105613	140.6316179869	486.0788924763	445.0430783938	1469.7875341614	1807.4097514619	2134.5600385743	846.3878530364	909.0106061872	883.7531930034	852.1707765676	1281.0549222833
F6ZPM4	RBM24	4	1	18.6602	Uncharacterized protein OS=Equus caballus GN=RPS21 PE=4 SV=1	57015.7389766102	36985.5589507138	37426.0431436135	25977.3848160336	23532.8816436896	21406.0627842642	34589.3569210056	30444.6118927162	26830.4285327836	32341.4827660102	31360.1933859861	27661.6373747271	91125.6993902963	109010.665730887	74257.8174496266	91926.4461930262	83092.1016824451	91439.797406654	66942.3746594538	73880.2783126565	59353.6989534954	63759.3143389013	59599.0710894427	53919.7186248813	37633.4871223194	42595.5596376711	33889.4640015278	53929.5385619615	41092.6734220366	47182.3802894639	82568.8886861391	85893.9017004905	65711.7393547735	28271.1773597303	27997.6868031289	25874.5830918463	35528.3859937384	39611.0222686738	34747.3081886226	37315.4491763835	42846.7249056672	34381.7091279907	37406.2148409369	28473.6480918079
F6TYW4	MDH2	1	1	5.1931	Malate dehydrogenase OS=Equus caballus GN=MDH2 PE=3 SV=1	4.1564831599	3.9305171781	9.8934727332	2.6951402129	0	0	47.2321556341	44.0478326303	45.4664742627	41.9568459235	32.4734573653	65.8544630871	0	0	0	0	0	0	0	0	5.0429070718	0	0	0	0	8.6834712336	16.2731882359	0	0	0	0	4.1620570431	0	0	0	7.4179445151	0	0	4.0392634802	0	10.6607823818	10.0278569183	0	0
F6ZH89	CASC5	71	27	376.7169	Uncharacterized protein OS=Equus caballus GN=CASC5 PE=4 SV=1	1236.001085895	1079.9565318292	1231.9241340452	1412.735533117	1351.3773877295	1405.2267881543	1085.204118594	939.8183369224	819.9511533557	1034.1615065951	945.5614596402	883.2293881978	2076.8437514009	1822.0992293377	2080.2886392883	3047.3829507537	3291.8407902283	3303.7967299408	1670.2045208489	1656.3418195943	1916.8332243363	1608.4554194348	1349.6370070867	1440.4552207028	1100.178993242	1199.6045866763	914.1134890098	1448.1157643372	1315.3211155556	1580.1438562334	3058.6385043341	2958.2785703546	2866.4510724259	2885.026395	2083.8657379493	2170.8766708165	2230.2293700668	2078.4055896235	2486.3181910793	1357.8453216248	1122.8474882515	1027.9625545673	1481.5453330139	1290.1787277581
F6RHD5	APRT	5	1	30.1854	Uncharacterized protein OS=Equus caballus GN=APRT PE=4 SV=1	114.5737419539	202.1271490527	168.2736288287	92.1654465013	155.5334169321	161.5590687285	206.5116310376	198.1354768297	178.4093328252	213.7444521322	267.0981113684	248.4646365847	92.9873911855	69.0168377972	109.3898564944	97.8885682966	48.7121581139	54.8902476545	51.8445784934	61.5829847209	58.9453799765	17.773510644	26.5526756646	23.6593645752	172.666077604	222.5024087234	170.0230331038	72.7915994428	91.2643266649	49.9909425515	12.2169531143	24.9996781952	65.3331970474	262.4561188324	277.5213198686	202.0139111298	44.3017830623	47.3677161758	12.6853412839	154.9207083538	193.7931465884	127.0816202966	110.5957065164	147.022332198
F6TUD6;F6TUG1;F6UY22;F6UZ39;F6VLJ2	CADPS	6	1	28.0803	Uncharacterized protein OS=Equus caballus GN=CADPS PE=4 SV=1	30.9326260198	53.7492069614	46.512281317	87.6077056261	96.7469960324	109.6289225623	48.7496024106	55.6562521313	37.8733936372	29.1116106408	33.8066279665	39.9150738537	110.711782926	116.4024005532	95.1061151422	348.2893143809	342.851513409	415.8492018121	168.5981224067	173.9805179598	178.0574820556	150.8414614856	191.4361139381	184.487035563	17.8413698051	24.0337449813	25.414663406	140.7939283122	166.4383970018	151.7618594909	194.4896877338	203.3383074864	183.9141120613	37.3016714356	23.8540088987	60.5361649484	198.9364431843	194.0570263216	218.2337302546	70.8712146298	79.3486294879	72.4661476269	188.9516718734	214.2783773987
F7AZD1	PNP	11	1	87.7017	Purine nucleoside phosphorylase OS=Equus caballus GN=PNP PE=3 SV=1	495.0226527612	382.6879507098	334.3421079072	727.9782988308	702.8462874639	702.3839118816	650.7185629557	540.3052505273	529.8873547225	598.1816775886	574.3582495022	678.609350891	846.1065951688	868.604456146	592.7432145375	186.3369956555	236.19155335	220.9669882854	641.207154517	732.7424308834	703.969508876	422.5166160165	428.6103714936	406.0733655494	459.1486186657	494.4355167451	534.7053939904	232.5003117694	225.7871943378	218.3722660172	486.8953632079	570.1477749551	485.7114599002	1110.6103044081	913.2148780119	1075.5709558405	441.2197934327	451.1439322067	389.9930589563	401.1559301129	470.3433512293	516.8174830341	312.016698117	242.7365473298
F6RUJ8	CYR61	7	2	34.4362	Uncharacterized protein OS=Equus caballus GN=CYR61 PE=4 SV=1	189.9189981877	193.7112492312	136.5559207707	212.1984822206	238.2901229367	224.8613694163	199.0737248297	145.6217691414	134.8466273873	154.2210901351	179.1633837047	164.0314906969	220.5148971469	202.4909779495	211.4019200671	314.1070083548	342.6587536122	236.6525449523	314.8059165066	314.0157666115	296.0039621788	243.1997028368	176.4083139874	202.6445079936	110.1625615473	128.5416671931	97.8529117162	202.4582987284	208.7960658893	194.0164576744	237.9516792873	239.305929316	259.2169406952	95.9355366041	143.3096225624	146.6618481104	280.3179980463	321.8759056869	425.6303243193	190.1174033888	183.185457581	165.5914853406	371.7625023986	346.6309832888
F7DXM5	LOC100065068	23	4	236.1158	Uncharacterized protein OS=Equus caballus GN=LOC100065068 PE=3 SV=1	2499.9825402133	1653.9808825304	1450.2057062402	3062.0872983962	2251.6730096372	2215.6442013019	1656.5102412632	1120.8171565852	1045.0510832832	1343.2798371854	1044.371045034	885.2758816854	2740.2883470584	2413.8276513959	2043.53424555	4941.7531914855	3750.0386970985	3864.800665568	4566.8117672224	3629.2836483486	3321.1662302122	3645.9848983963	2742.0208056689	2700.6735813943	1841.4889339987	1475.6854333521	1448.9416993389	3023.8696716519	2126.0728671746	2351.5757905352	4568.3230927469	3770.3436633892	3232.4600051822	1638.9494824028	1272.9703974442	1192.5623903865	5816.6741103592	5244.8898891377	4395.0977881305	2471.3996958981	2052.2821630465	1774.8512417636	2541.0036101248	2340.5859493199
F6X485;F6XTY0	MYH9	61	28	368.5312	Uncharacterized protein OS=Equus caballus GN=MYH9 PE=3 SV=1	403.8453705034	335.5532903412	342.6859201147	283.588669711	340.1586080081	313.9132172043	564.3062190544	581.3319682659	538.9277444274	506.158106958	472.286320608	484.2814078488	359.1338001033	355.4477259696	356.2536746412	162.5336600969	146.5273324769	174.0544066174	215.998226064	265.657417695	227.9403537733	248.9645770905	237.7326556262	234.4830222391	545.2919203308	481.3163296986	597.0835170771	304.907745813	275.5831365949	317.3058419204	191.0990057577	254.1911833493	216.2799566852	433.0235409924	492.9017818114	441.6464794629	408.0470264464	427.567244049	382.9198226804	304.0690585059	312.8494785282	355.4376682418	309.8670555356	325.5538327684
F6YM24	NANS	7	4	41.1414	Uncharacterized protein OS=Equus caballus GN=NANS PE=4 SV=1	391.0983022279	375.7744359715	358.0089967674	192.4348074673	210.6666359405	193.1448934269	420.1121651766	423.5572852243	452.8416992644	325.7061558373	392.182390169	486.1247928448	194.8106677499	260.2909199546	167.711901836	469.5735589161	494.0232741854	524.7034038574	106.8069933093	107.7546230127	146.2492188322	71.7300331316	84.2955096855	103.6700209947	199.358674923	224.5022102587	240.7763465856	202.1873244904	212.9180453094	194.767810533	102.9397879089	125.0810344713	137.8328488109	65.532040626	164.6550524743	113.4978164071	226.4511903579	187.1443507399	148.3272364947	265.1896831728	287.7751928184	337.7743825347	174.2751866306	197.2167278023
F6YBT8	LOC100064919	3	1	17.5949	Uricase OS=Equus caballus GN=LOC100064919 PE=3 SV=1	35.8494721065	54.4014475807	41.0967675436	16.0700388424	21.9196164811	33.0458961759	46.1797555698	57.6542415783	74.3658604086	59.7310564894	90.9402470403	53.8367647543	0	5.4810865826	3.7547564433	8.2417656238	13.0681833846	7.9837904252	0	2.0451460611	0	5.4838074036	5.2460308121	0	27.5378620809	22.8090731791	38.0715214534	0	17.0474662809	21.1602822906	35.6531315394	15.2367997812	43.8273006145	1.8101025482	52.2056825373	58.5834503917	113.095922973	116.7565387733	108.293350509	59.2760089172	86.2163755096	61.5610196956	0	31.6772206804
F7DQG1	PGLYRP1	4	3	19.3454	Peptidoglycan-recognition protein OS=Equus caballus GN=PGLYRP1 PE=3 SV=1	2.0051280837	6.6535114896	5.6043720179	5.7771090767	7.9650853909	7.6456141804	15.5438466519	17.8741164583	32.709326172	22.5535751143	16.3426650094	20.799649958	9.8126245988	7.3920597685	2.7328975967	54.1373967452	41.6551625499	32.0707909325	15.5490850708	13.0072901116	19.1520152516	434.0911652002	347.6319429578	305.1251682498	13.870405713	9.0366511129	7.8502028541	8.8619855252	14.1726842406	8.2760561373	21.719076879	16.7396973245	11.0472156301	7.1791727834	18.3797899248	5.0635468794	130.5943066115	144.1249321869	120.6070762615	29.4777070163	26.8123174519	31.63322853	43.4575329852	31.7281724763
F6T4I5	CRYGN	2	1	8.7923	Uncharacterized protein OS=Equus caballus GN=CRYGN PE=3 SV=1	54.7860512638	67.2008270385	39.410701115	55.8018141642	54.1658253279	47.552529799	26.4970115458	56.6350777264	58.2019355928	33.8194348997	53.6880773933	25.4273257112	589.349508655	596.1067664886	712.920353329	1081.5890534446	1168.1555425251	1099.592994445	261.8813136677	271.5730207572	294.6179753331	226.1540632591	291.8965257848	323.8770696323	56.9848286265	79.6677507128	68.2899347885	42.3950579096	58.5466638423	58.1161405303	555.3905733612	519.6435660254	528.6893249422	28.9144934049	40.6700743439	41.9023352057	367.0796617832	398.9126052722	325.5711342821	68.0267699299	67.3658588033	65.0238575675	374.3118704111	337.6856618201
F6VD51	NUDT21	2	1	10.547	Uncharacterized protein OS=Equus caballus GN=NUDT21 PE=4 SV=1	283.4085168906	258.2781251689	261.7942576201	206.1427948581	281.3955422236	216.5765541424	196.5118370551	223.7255116607	181.2317058809	162.0166341004	161.6222958623	178.9987728858	5416.2114013591	5935.9833167284	6225.3280142401	95.1304486847	140.8064876962	184.4982199819	84.7850892444	93.8536271562	176.845603797	217.9112544619	108.603721565	138.2294617187	139.8264752011	110.2854480093	125.8583510363	161.3688540757	278.9003369062	268.7130806329	233.3850782801	366.2832725191	283.006737934	46.0156576805	70.4888673427	72.942904918	536.9230439334	659.6602775468	691.9401383348	151.976865924	127.1429709977	135.7690348809	474.4999664167	500.3802177942
F6U210	PPP2CA	5	5	28.8032	Serine/threonine-protein phosphatase OS=Equus caballus GN=PPP2CA PE=3 SV=1	277.7574781083	214.5463500517	317.2541433712	1545.4775153232	1054.4623192992	1311.3367917174	407.2099503511	487.7444511482	454.6078754504	416.537704156	371.908365321	405.9621248724	288.2870702745	225.757831818	310.1979667116	321.2002196514	316.9267988155	467.7652016284	1734.7021499653	1287.2976476312	1158.8697409446	3934.6138026346	3647.8643277474	4448.534212733	815.9314721482	975.6664700305	984.0960741666	1346.6448422286	999.9636929797	1224.7809672649	1531.3402757272	1156.8687382718	1248.5038885082	328.2062603792	457.2316191124	640.4688525128	598.1759528846	621.9318985412	757.0830470319	195.5483765056	227.7956830129	227.5682822727	855.6457830089	846.0459548382
F7DSU8	CETN2	5	2	23.4722	Uncharacterized protein OS=Equus caballus GN=CETN2 PE=4 SV=1	223.0275992385	7.7864473736	19.4071654148	151.0109445321	59.2623282236	18.8665560419	116.1067628932	53.3378685145	48.4297898398	142.3887991417	42.5177209926	50.0438657152	291.8696860595	349.4333030475	78.1370831912	472.7269017472	176.0663942005	236.6277040995	221.3980636322	121.4239726433	49.3203764884	189.8096863409	76.5731338606	54.1305679527	27.6071851594	38.6807575536	40.2170060949	164.6756605737	32.2874459849	40.3878084199	504.2676864876	354.5801801654	317.5539471948	42.4885207956	6.0233589869	17.3424532357	134.969734648	130.7409535426	118.3664205381	120.6473197473	53.9499400001	39.8707577326	22.5195090646	14.7588606374
F7ANV8	TYW5	3	1	18.3769	Uncharacterized protein OS=Equus caballus GN=TYW5 PE=4 SV=1	905.3731659962	1045.6432739541	755.5385158478	5588.9765649415	4509.0362043558	4015.5790003429	3768.2699911862	3417.34710341	3013.0962141741	1144.7253516527	973.4293917941	902.9141634408	4026.3983713149	4333.4512587169	2783.6870609006	10425.8242812524	8641.2905234119	9033.0446823169	3533.0030749222	3100.1812347777	2080.5140391693	12565.559258067	8533.8271888615	8908.934558967	3567.8579014339	4063.5651059474	3285.152048975	576.30119176	684.7676307387	564.2574961072	1280.4503167378	1606.0663799699	1428.8410405571	33533.5732963186	32248.9743664475	26907.2239200713	1112.0084704778	1318.0831259442	1137.6169352488	4404.5542730727	4928.7359555213	3789.4193284891	1592.0921130281	1244.7365677524
F6RV94	PYGL	61	25	454.4479	Alpha-1_4 glucan phosphorylase OS=Equus caballus GN=PYGL PE=3 SV=1	1077.0763637367	909.4349429151	983.2135000624	1091.3776814312	1010.5066674337	1053.9742537489	781.8828719784	730.5425152939	724.5752533871	517.1988454136	552.9330661122	456.1912281051	1018.4729509568	1151.5539877624	1068.7980224979	1557.9422118186	897.9454559842	1406.2182152217	1298.6046223175	1109.3141443971	913.2310749218	1211.4819290929	1182.2184727697	1113.9116535686	1241.1124129045	1479.3272023347	1354.33039044	1334.5902976115	1229.9686057255	1385.0480476345	1130.2037032263	1199.7131282926	898.3625327819	4814.6074318816	4735.9452754496	4791.6344830802	1068.0533478277	935.3322662474	781.5032285571	846.2675968295	923.9321538123	759.339532736	1783.1708455343	1547.7834677766
F7C315	CROCC2	16	6	86.5294	Uncharacterized protein OS=Equus caballus GN=CROCC2 PE=4 SV=1	5775.6144160404	5126.4334185488	5002.0785725109	4447.3870954391	3970.6513894174	4183.0775786389	3964.9276890674	3383.7060064992	3422.9948223085	2464.4247507494	2495.2275097668	2508.5936836887	3670.127380392	3419.3942980442	4131.0726399813	4561.1014280338	4360.2658690768	4657.5040994923	3449.6672246991	3380.1017907235	3540.2534089342	4400.7640176775	4153.3795326736	4393.301823572	3873.9098162649	3824.7273418083	4132.478480481	4567.1947095454	4201.499339092	4567.0639724089	3773.0258022946	3351.18973534	3364.0988796461	11593.2203813971	10819.0988341674	10692.3633022874	4312.639794677	4398.4489275585	4521.3882134091	4641.1635083005	4703.1895730086	4672.5895575217	5513.7486326667	5640.9204723086
F6XWG3	KRT79	5	2	26.0346	Uncharacterized protein OS=Equus caballus GN=KRT79 PE=3 SV=1	0	0	0	0	0	0	75.6440573892	82.5443261242	78.750023009	4.6348974085	4.5938555883	2.5234364912	0	0	0	0	0	0	0	0	0	7.4492305787	11.3492118014	3.0755135759	0	0	0	0	9.76633775	11.3735628437	4.8775850797	0	18.0410841371	844.7551812418	768.2319142578	866.8327503248	0	0	0	98.3214621171	112.428691069	96.1561915737	0	1.4357937745
Q8HZM6;F7A0T0	ANXA1	36	21	339.2689	Annexin A1 OS=Equus caballus GN=ANXA1 PE=2 SV=3	2695.5307618459	2306.3082407162	2350.4317129548	3177.9933321092	3010.4694828474	3041.8582026569	4079.7452361332	3820.7370173707	3905.7370631505	8079.5134104515	7304.249157838	8105.6459552845	11353.0097684042	12020.7139045678	11152.3001622169	1309.6174075727	1374.9601803769	1496.9597681889	3991.4903007049	3745.040932957	3903.6626420908	634.6194088188	706.5768398447	612.9974111244	7448.9635844871	8601.6864112374	8385.7888710681	1453.1745772065	1435.3192787079	1476.1494410201	1706.7072489774	1596.9277216259	1405.5594167696	3155.0294132072	2290.8876527603	3187.9588326918	2506.1208477622	2495.1276060276	2443.3786551522	3544.5858519032	4009.0042121947	3849.9783494943	4309.2033156872	3675.3985563947
F6XFQ1	LDHC	12	4	71.2696	L-lactate dehydrogenase OS=Equus caballus GN=LDHC PE=3 SV=1	410.7101650735	283.8113733806	333.9522550722	266.1441506517	237.2254436866	211.8391279308	252.4083504932	160.6401177166	174.079133665	302.7023351228	204.2977277299	365.9417494399	207.1303630345	175.2269957277	124.2988921378	188.8373972047	121.044430135	101.6080806176	139.9746429411	86.2910929783	89.9462654895	134.9839405578	133.535069152	138.9185314339	362.4977696763	226.7394624617	230.9459142136	77.8075339716	42.184946363	43.9724856698	90.3269915101	80.3006662454	80.5729654287	237.9237137713	234.3117803322	208.8912804688	330.1639461463	305.399293769	280.0801523236	148.7017882568	83.8951840253	90.6365033184	242.4113849659	175.7323630016
F6ULM3	ALDOB	5	3	25.4198	Fructose-bisphosphate aldolase OS=Equus caballus GN=ALDOB PE=3 SV=1	29.089736824	31.1387257257	23.5738154472	14.2837490983	10.3669493452	3.5183402045	33.9060417651	41.0253343807	42.2339923631	40.1893709259	43.8440717074	63.3327141089	10.4419699968	7.9890567723	6.8296044892	6.343156907	9.3710336351	18.4889745617	16.0426363636	6.3288606336	5.6927434393	4.0336463345	1.2749465341	1.331125589	5.9063093133	1.8228847888	13.3314450673	10.8799679848	10.698042484	24.1703060104	8.5408103961	10.8144593166	9.6372581213	0	2.1317154392	1.5300821134	11.224534901	12.2308458167	17.5003170208	35.8450572085	23.1144809744	37.2514648392	3.196271542	12.6268031078
F6PGW8;F6ZLI4	CAPN2	5	2	23.8857	Uncharacterized protein OS=Equus caballus GN=CAPN2 PE=3 SV=1	18.4022795989	16.175762354	13.6533252777	18.0984596957	27.4815719272	14.6414833444	61.8970328288	73.674067879	59.5100072622	123.6562022822	146.428836568	119.3073362524	16.9417102868	30.000167371	14.9249662423	14.8215660999	3.5048573758	5.2436445731	21.1076353231	4.1133555598	10.8923714023	1.9554463996	0	3.0355881802	92.7455609348	56.6709154705	68.6204115519	3.0753979625	5.7143928976	0.9183763574	17.7734749266	6.02680643	10.4522949463	24.459198324	5.5890855306	3.3787599509	9.3519584378	14.7654101224	13.6531126915	31.9312270192	34.9233244523	37.7278556417	44.3828064606	10.5696481338
F7BD26	LOC100052447	3	2	15.6387	Uncharacterized protein OS=Equus caballus PE=4 SV=1	2.8891855799	3.77337076	3.6511968463	1.2683660116	0	3.0026913944	15.6205133944	23.774329994	9.6287917892	9.0847460623	11.6394362002	7.6109800632	131.2893224304	178.792760072	68.3603646403	147.7805187738	104.3962064244	117.6322949348	6.2461613184	4.465550889	7.7426367557	6.9415028204	0	2.3863531039	0	0	0	50.2869492648	26.5263908176	25.9099661135	113.9135899833	135.2487123605	91.6962509912	4.4247102039	0	0	350.1512981127	373.5901214871	297.7718456293	80.3945449245	78.2947611775	49.189240572	8.0937872321	2.1893959134
F6VJR6	A1BG	38	31	267.767	Alpha-1B-glycoprotein OS=Equus caballus GN=A1BG PE=4 SV=1	14702.4822349591	11724.7108605046	11756.2383817119	12009.065105791	11622.1000722744	11181.4022119989	7305.1741953543	6717.8623739017	6468.1090483085	7497.1668479927	7415.8052687064	7450.8991529943	19155.0275574826	19636.4906651037	18774.9544492909	28068.7957652647	28125.8939525206	30376.7791017447	22830.9758829767	24727.8516214067	23638.1541206593	15256.5338384036	14097.6105385528	14705.7562702738	10025.7782949275	10190.5626260521	10148.9147074395	12384.7121923343	12232.182803712	13650.1759406872	20966.1572918	21797.933977665	17838.1474382151	5958.0050158294	6337.9694042747	6243.5240626158	20142.4042828086	16514.22573644	16489.1235422621	12413.752195863	12364.9954366262	11510.5132167572	18317.9997619334	18747.5578273478
F6RM82;F6SG30	APOA2	7	2	55.7973	Protein S100 OS=Equus caballus PE=3 SV=1	2.0304864865	1.2218945265	6.5455997962	2.8919677742	3.8283799342	9.1834739137	3.1069780736	14.4699852874	11.3047619029	9.0740577748	4.9137687218	3.3877029418	0	0	8.5976154491	44.7899256917	23.6855790873	30.5081561384	2.769282441	0.9299673877	3.8642873238	1496.9865206615	439.8627101171	542.0174587663	10.2454809473	13.6038337721	7.4361546998	1.0501272154	4.7198553815	10.0495013251	0	0	0	203.5828700604	47.0105814756	55.5408805052	1.8006724197	0	1.2052454463	5.2260837284	1.5340797591	2.4321033504	14.9440754921	6.1810134978
F6SU04;F6VSF2	CAPN1	37	18	228.0484	Uncharacterized protein OS=Equus caballus GN=CAPN1 PE=3 SV=1	3304.9719887105	2581.9266262994	2326.2808110731	2563.1036972252	2667.4812348288	2371.145976088	1729.2408467231	1368.7464928911	1416.3492216961	1854.6475023687	1545.989345982	1910.6778551924	1487.0039011895	1294.7403809933	1230.623433219	6050.7309558734	5331.4402020141	4455.2943096743	3890.010754882	3451.8511802789	3543.4821867411	3826.5195347332	2968.0107868714	2831.9456169933	2031.8986161148	1628.5678933873	1660.2156348504	3776.2203088976	3711.4671385391	3179.265260328	5397.6378085365	4178.9593241633	4488.4791238785	1260.1120673524	1161.9347437918	1061.8052440961	4322.5559587694	3377.141378384	2919.7801515139	2214.4530141358	1584.7604266093	2298.4541120846	2532.3618595342	2222.4818157098
F7AEK5	ALPL	3	1	15.5551	Uncharacterized protein OS=Equus caballus GN=ALPL PE=3 SV=1	0	0	0	1.7492502621	0	0	12.7713451768	3.2226484688	0	8.1254533755	6.2755293959	13.9682918632	0	0	0	0	0	0	0	0	0	0	0	0	0	0	0	0	0	0	0	0	2.1544102326	113.540545133	19.1651268659	30.6127002448	0	0	0	117.409526338	77.4084486984	70.5284674759	0	0
P08311		3	2	13.9893	Cathepsin G OS=Homo sapiens GN=CTSG PE=1 SV=2	1338.974121108	1114.8334020109	854.4282822409	2255.6313785308	1711.7539450441	1526.9805105174	2024.3921616568	1015.3480022143	972.2039127651	1914.7208178294	1421.8247060425	1503.8105443417	2443.8990483591	1875.6350471846	1508.1504317905	5131.9449571229	6149.0828328937	5621.0126326539	3113.1031408419	2914.7045821142	2586.7740808109	5949.326534627	4093.5715439855	3948.9138880078	1566.2867951456	1278.8355118905	850.837569947	2757.3523056412	2111.666424445	1803.7151901145	5519.2208770924	2666.6625854974	3999.368133361	1180.6631741792	618.1353806121	761.6697074645	7984.9831965459	6874.444744215	6519.8676778972	1679.9088308121	1619.9730532917	1402.1110234148	2186.7853481393	1892.5222333237
F6REX3	LOC100061763	3	2	13.8095	Uncharacterized protein OS=Equus caballus GN=LOC100061763 PE=4 SV=1	59.1293429597	6.539445409	14.4452749391	92.1614412438	32.3525218903	20.0069079456	58.1358191737	28.0068546586	29.9140764971	90.2889475754	75.300678303	72.922896016	102.6612022082	37.7493245587	19.8596966947	115.8235735598	43.1591997977	37.211620104	52.4939375589	38.9005534589	36.8748068002	143.7032719526	179.446011886	158.9632035571	0	36.0547455537	37.2474861862	51.1686448781	14.5479289633	16.5707606129	302.3441851119	189.2563191589	171.8251829681	204.4163768511	20.9920054166	5.1808991725	155.9218386712	134.4670571018	85.5087540804	97.6991264776	92.9416209989	76.4450443136	4.7511504246	6.0212986083
F6PKN6;F6X187	PIAS2	2	1	15.6474	Uncharacterized protein OS=Equus caballus PE=4 SV=1	694.0304794089	1020.6950219838	1033.7795487703	773.1268584851	723.8171729579	894.1544655856	344.770154813	553.7354455487	522.6772247925	280.2432924616	409.8671765509	394.8512630773	50.3739058779	84.7950588691	205.0420293172	2019.1160399321	2293.1858383814	2390.2178403391	717.8066272001	1164.3884585416	1209.243832065	1019.1246603266	981.5089424	1035.4737601818	445.3041609293	456.4023123675	563.594292762	878.3002981062	1062.2533006444	1148.4078010362	453.3682578477	625.2363228281	568.9263265496	109.9194240487	164.3961942685	175.8421326149	484.5125444526	706.0580814719	827.4835954686	516.875498155	498.899994887	488.9330718503	553.5279044588	480.0260243503
F6QXN5	TAGLN2	29	11	191.3549	Transgelin OS=Equus caballus GN=TAGLN2 PE=3 SV=1	1467.0825834531	1590.2038663957	1564.0509124063	1178.7528236025	1305.40729049	1298.4458186568	1502.1046006348	1348.1106317068	1382.2085538784	1810.1065586907	1911.4360486122	1878.9235007828	1550.3075707918	1631.3476933122	1668.7792794882	596.2439136543	744.2005743878	732.3984562129	1176.1748536309	1411.8324856862	1303.0072121474	660.5174703309	663.2525942068	709.70415806	1969.08270975	2208.087349154	2137.1207458949	761.9204000116	842.3683307211	815.0591947133	824.8943215564	954.3919247324	882.1434949676	1661.1044718349	1495.5191843151	1657.6740344954	1150.1259522084	1103.8412328851	1175.9734349021	1343.2588292464	1589.8412339223	1533.1683594306	1596.8859763179	1508.5365215902
F6WE31;F7B381	ARPC3	7	4	40.5216	Actin-related protein 2/3 complex subunit 3 OS=Equus caballus GN=ARPC3 PE=2 SV=1	187.7797891996	202.3198866724	221.3382154975	240.5156270363	249.050447758	256.4750846312	353.2529145165	329.5402891535	348.6119671607	393.9960828949	382.1503518226	472.9586608169	167.7912778697	207.3629733948	253.921989016	136.9255358754	152.5335325925	170.0903866616	132.8389494937	146.6218251465	136.7132976543	274.3125306695	297.7810956011	316.0534325187	210.5927020973	233.8732496865	260.0982624576	114.2440511473	151.2459672957	116.6255670621	202.0408914185	234.7401741753	175.7106093008	180.7363432202	180.4704275235	200.0868745851	288.3613249334	304.8140916383	254.9230068373	270.1782836908	324.587507461	331.5724268705	303.0224803458	292.6108622078
F7CL92	GFPT1	9	7	50.1872	Uncharacterized protein OS=Equus caballus GN=GFPT1 PE=4 SV=1	209.4932077622	306.6546511602	309.7860339267	239.6395139496	256.3582971785	302.5135442942	181.6762499209	276.0750898623	271.3609982023	244.6500880052	250.0727862778	307.1813906967	212.8022324428	226.067751537	295.1035615424	76.4555698989	103.4694992321	82.2989149408	147.0366113375	214.7030456175	256.5938481358	153.6852779369	159.2982830565	229.4471632331	315.2108788253	337.1701374492	299.542786463	179.6790155201	221.3767486561	276.0128918026	85.3048196154	108.6766036228	119.3231207851	241.7748794143	321.0358128718	299.8293255858	78.0928721341	132.6893152631	122.7564885557	176.607253684	169.6231207971	160.0569127082	180.0676357145	163.6081903745
F6Z041	APOH	22	10	135.1396	Uncharacterized protein OS=Equus caballus GN=APOH PE=4 SV=1	455.5061700867	335.310493615	323.503925404	191.6345990459	292.462745089	395.3673506411	80.2013495843	188.7167845178	235.8710031351	55.0689899309	114.9597797392	59.8523914974	770.8179746011	1222.2798553042	1333.6393900876	1938.2767530739	2178.3897281091	2316.3319151395	442.1243015317	662.7874986696	772.5047506316	795.3567378305	987.4987778775	1162.9876905425	169.8583381078	418.0639006726	511.0360043391	558.6000365732	905.470352549	915.1596649163	736.1409648863	1008.3114991714	982.8706728867	129.5457501535	318.618684871	449.8051471752	902.9516451162	1057.2563768429	931.7201592877	116.6483556115	191.9891311677	112.21296414	398.4025894513	315.0389488948
F6YLB4	OTUB1	8	6	59.7157	Uncharacterized protein OS=Equus caballus GN=OTUB1 PE=4 SV=1	427.4242584521	500.4552278586	603.4023989034	174.4811541522	215.9364588233	278.5303409474	379.025610944	439.5156397435	401.0084498576	575.4094880773	579.459314393	534.2223864129	629.4821227311	705.369047031	795.5674219512	1395.7359682826	1402.0646737777	1491.4950091902	413.4337473564	462.2009617949	480.0855169496	422.6203746678	412.8057158007	382.0142185173	281.4991247072	323.8309872277	280.9435311138	293.8109358892	328.7020931408	463.035392347	905.2662568711	1079.8555338689	1133.8622581211	42.7783904549	66.7828160339	44.0284607874	346.6439849265	242.6902618526	254.551342542	104.9450312297	102.1846036518	102.0546243861	500.05846233	552.0401084851
F7DJS6	GALM	5	2	25.9417	Aldose 1-epimerase OS=Equus caballus GN=GALM PE=3 SV=1	35.556347276	58.0881215931	36.6529517181	58.2553053605	61.7449779075	63.0353416727	90.6241881881	84.9588286082	87.6644999558	108.3515961417	104.8340359711	120.3382519517	66.9810047709	58.9711267245	47.100672215	43.9268658407	33.4448337149	49.7063782445	54.265497282	32.9292986409	27.6630283792	13.0790794908	14.0865170439	13.3909296256	33.7127380772	18.8729482369	43.3912558181	32.5166925139	29.4164141153	31.0152229015	35.7009376451	43.4187459825	28.524551248	0	16.305090592	29.7256988552	50.7211288816	58.41632359	39.0058541755	74.752962364	88.0368621795	79.6248915187	26.0929029233	37.7001690933
F7BHI4	MCOLN2	4	1	18.9861	Uncharacterized protein OS=Equus caballus GN=MCOLN2 PE=4 SV=1	152.8104573557	127.8153762718	120.5514444955	153.6874635541	108.0840488783	93.2394317127	62.5534532934	38.909900885	48.4472771762	139.6733542798	140.5943748509	133.525062781	85.0653863427	83.3961738118	62.7824097198	427.7790290224	362.4128319655	340.388935733	259.4237648878	235.1176911723	208.6718713116	250.809824652	202.3632104701	197.972328965	144.5147219247	147.0871822961	99.9909768509	271.559808038	245.6060185511	259.983584738	179.7779073445	139.4521084107	127.4674181024	24.3087010487	10.5229622171	14.5261910382	180.080224098	257.9348926824	220.6568142547	151.5542730168	141.8182559527	124.6015105712	227.741457975	184.8998331983
F7B8E7	MME	40	20	238.911	Uncharacterized protein OS=Equus caballus GN=MME PE=4 SV=1	1257.68449069	980.4638453576	954.6033452054	1022.7220926505	793.5719718385	814.5702696527	519.2854726431	471.7703021475	461.1817228609	353.2845491269	348.004494777	302.8284545415	558.7328243057	592.2386931447	534.5439654413	165.8877661857	180.2257007064	156.4330143831	434.4942436094	509.4168756894	418.9664262726	303.0293278927	268.719197229	262.5828040039	613.9856359356	704.9019487613	661.5247145487	1002.2265340063	995.0419033183	1013.5263519445	338.7971944405	381.6436995863	371.1911406625	1602.8465742774	1546.4465376857	1626.6944156112	304.5080771865	359.7970715313	395.9256806636	480.0387113602	474.7407123818	373.4755011804	471.9476345343	379.4398311336
F7DF55	PSMB4	7	1	39.3748	Proteasome subunit beta type OS=Equus caballus GN=PSMB4 PE=3 SV=1	0	0	0	0	5.9646925282	24.3507029702	0	37.4144656487	53.3492109631	5.8973020704	87.3352277137	86.0030108775	0	14.2996590024	16.0400123819	0	0	0	0	0	0	0	0	0	0	0	22.831649384	0	0	0	0	4.6993381987	4.2039199438	0	0	0	0	3.4399611876	21.9544727389	0	7.8839838087	30.0301111029	0	19.6720908186
F7BFV9	NAGA	3	1	15.9145	Uncharacterized protein OS=Equus caballus GN=NAGA PE=3 SV=1	163.5152780941	156.6949722221	109.8095408434	123.2932428545	106.0739689804	130.6749129613	90.0982898336	68.7861670844	82.4588077445	35.7275906339	45.6178239693	34.5437643452	31.6916318746	80.0570309067	58.2791135811	66.2139824935	27.3778453627	23.7670872973	45.6316817449	82.5561612532	43.1104898277	28.9794289461	24.1087695687	21.0569532451	57.1682024647	74.9138679714	95.0597435314	98.3603085765	110.7921417313	111.3070571057	60.1740840924	68.8097778121	57.4911655642	179.3852512304	161.303179868	371.9510259163	36.8795568122	57.4437807803	59.2347757763	62.2533589706	60.7222557233	62.8192821967	96.656344535	45.1203390416
F6S5E7	TARS	22	8	111.7512	Uncharacterized protein OS=Equus caballus GN=TARS PE=3 SV=1	9862.3985120286	9765.5641208402	9192.3997782839	7749.164027687	8290.7087682554	8296.5659441172	3564.4069232458	3256.8588981946	3365.0381287327	3996.6379394649	3819.5145677817	4094.4843461787	5727.9528020753	6823.5896360667	6660.8044303982	3150.1445829233	3574.5462410209	3472.253359528	7239.1645098434	8405.0419801358	8208.3311132963	3322.8582771836	3878.979183973	4154.9644863868	6010.2175055308	6328.5165685754	6914.956500613	6018.1960008324	6222.4755610054	6340.4880307671	3762.9762046976	4553.6168470869	4014.6850173057	2109.0661197503	2136.1316465179	2387.8453951749	5058.7895075071	5564.9304796451	5711.5190788952	2608.6904208543	2955.0037013506	3099.7850929565	6845.5279766246	6475.2677403146
F7C0V8	AKR7A2	21	11	147.2202	Uncharacterized protein OS=Equus caballus PE=3 SV=1	397.004528853	406.1144211037	417.2406574804	295.6578942731	316.8099304556	303.5194759426	380.805113988	411.0774316544	412.7769724357	492.3859952872	525.3527144041	484.9518390538	178.6689482089	240.189852824	261.2418176821	236.2520537629	259.5429103872	306.9836440008	137.2803290705	147.069972519	149.9343059508	179.6645196654	198.5938175238	205.926524617	683.8005144053	734.4278344067	805.5541864152	434.1002287809	429.8169248525	424.50707536	165.068069875	194.0483142582	187.2278639605	2223.2712287969	2442.5279575582	2278.7490569482	321.1198639552	303.2947638104	354.097281727	1435.7571507463	1547.7118927008	1419.5447707518	586.19069531	605.4672943324
F7B2C5	NIM1K	2	1	13.4798	Uncharacterized protein OS=Equus caballus GN=NIM1K PE=3 SV=1	7788.3699194274	5028.8512322117	4736.7004094989	6659.9818996669	4349.9579803755	4027.1463169595	3746.687639967	2502.4951925304	2475.6110537829	3023.7032160165	2655.5265481019	2505.6164642213	6074.4480933406	6158.0914894621	5709.3116681732	12970.7873617979	9029.4337829316	8990.7238648594	9102.4329840481	7370.5263978221	6473.9453432665	6780.3557494854	5008.9187633989	5380.3833522146	3649.7750702802	3679.3424903283	3686.4455900131	8036.5275551284	5019.2931757554	5706.2768393989	11198.3038275684	8552.5423656976	6344.6451824175	3841.7046009898	2250.7649313681	2164.237624998	7305.7779273798	6870.5599951946	6394.6946680592	2522.8390647195	2424.5105110661	2213.4949809904	12364.6540034368	7824.5135185642
F6RMD0	CFB	50	34	345.0916	Uncharacterized protein OS=Equus caballus GN=CFB PE=3 SV=1	1170.3271998498	1153.3545057815	1331.473623837	2656.0814298416	2391.3713666748	2918.7364061004	431.6267708103	450.9561442618	511.0262384822	365.8867059182	361.9650587758	341.8431230001	1005.6356203774	990.7015517973	1215.5920104391	2276.2835910454	2630.5140874341	2914.8863204093	1881.605434063	1858.2945914406	1845.9038691983	1286.0501971025	1227.1015419529	1401.5840895383	906.2638489097	1065.7135503596	1020.065446873	3129.9405216226	2900.5961292544	3149.5937165668	3025.9987328533	2687.1665162241	2777.0448178278	1088.7393400496	1080.9583121122	1299.8552820724	1401.1866887881	1357.146071943	1606.4375237048	826.8785565268	815.5588060509	737.1790545065	1743.268411191	1711.0177291037
F6ZR63;F6UHF2	CFH	17	8	88.4991	Uncharacterized protein OS=Equus caballus GN=CFH PE=4 SV=1	322.3248245694	357.5248637837	383.6098949721	239.3849587151	262.4998906303	317.8519631602	214.2176660182	207.8114571889	241.789385022	318.1280161372	325.3871939129	333.6242966862	111.1867888191	135.784654403	168.0311141184	228.777484927	354.4402743544	338.3746932078	170.8236994481	223.7987365385	278.3821779363	118.2242397212	194.7026971974	205.7537417256	251.6410322579	246.98269755	290.9652845414	205.2343865782	266.3672639037	252.3973680928	244.126181776	246.2158803265	298.7124177013	107.2055287684	123.2569723275	98.3774846491	207.3511815039	220.9705844277	297.9275546776	132.5306278655	145.1810452842	161.9430948155	290.0647144273	333.9344540465
F6RUC6	DDAH1	3	2	15.165	Uncharacterized protein OS=Equus caballus GN=DDAH1 PE=4 SV=1	36.9712756883	24.2346093712	38.8847177715	36.5025582602	44.1502683339	49.5110123293	30.7490284025	39.2531169857	53.8740943014	74.2575089635	73.4287777188	58.6553184855	4.646104133	4.0111848126	3.3010389241	3.2926056298	0.4396573902	3.0170151571	2.6163762476	6.7999477731	2.9858383044	3.7112411095	0	0.0178113018	86.8662818292	100.9693096771	110.3312536109	7.5850533449	19.8482130642	12.9618598134	1.5362307643	2.2764725405	0.7104865269	6.4110391751	12.752832471	7.6608400466	5.1576796259	1.560811643	2.2718014689	42.2113342227	44.6136016278	52.0273437666	3.3302557334	9.2725029041
F7D9J2	TKT	30	18	249.18	Uncharacterized protein OS=Equus caballus GN=TKT PE=4 SV=1	972.0125061087	933.2070939032	976.9501472984	1011.0210836748	1045.6997548396	1065.9474646292	1848.9162020401	1796.025767578	1803.5660990207	2247.8148611543	2252.7428779514	2217.0564116831	898.2798925349	816.5700483406	985.1637583986	168.0012634611	122.5038006507	116.0934077052	632.2354089361	719.7859076124	646.9755839318	825.2506996936	857.9153400425	847.9898641843	1771.682918856	2004.709985878	1825.7111862049	292.8129956218	293.7727009695	343.5497123608	390.2706697946	389.7072710305	395.5177285309	1347.098733788	1227.0763539795	1234.1981767782	757.3040389612	724.2290258618	727.1485933195	1396.1631028606	1492.0395013808	1333.4426866518	1141.3036188556	1158.4848521489
A0A140TAU8	IL1RN	6	5	51.8944	Interleukin-1 receptor antagonist protein OS=Equus caballus GN=IL1RN PE=3 SV=1	7.9815922357	5.137059233	4.23383957	12.0358764142	10.0035306377	17.9735386649	7.280534441	18.7019740876	13.6577094158	9.633851157	13.7984807161	14.7746280769	3.5942584282	3.801147577	6.7774955796	107.5275009594	48.1506749865	41.7794019742	3.6089629871	0	1.351509627	2093.062463931	1413.0077305782	1439.766078229	20.9785502191	11.3356276623	13.3104673667	3.3993791008	5.8357361267	6.1186333226	0.0458081075	1.9185792338	1.3549513496	25.6825923201	51.2697460403	63.7695825558	5.0659862044	4.0272395322	10.9698459672	12.421800473	11.3230496707	15.8876469974	55.9731199235	57.732970671
F6QAY7;F6QB25	DUOX2	39	14	191.5059	Uncharacterized protein OS=Equus caballus GN=DUOX2 PE=4 SV=1	2114.4715721204	1703.1769590104	1588.28883192	4849.5269013285	3438.6030662613	2624.3535392394	1212.2149662129	1016.7612868802	927.6375395186	1007.845380776	886.4337313085	790.294007513	5091.4605977663	3753.8288814597	2851.9497239102	1673.026699759	1386.4321558612	1245.1583844349	3062.9961079052	2057.3015288356	1792.2443839226	1631.8608863814	1320.1666944923	1134.3842432987	1139.1273326994	1087.0194962067	976.7353598984	2537.2421419863	2057.2897310309	2345.9216095901	5777.2324064985	4208.5088380058	3677.1101097694	5786.9809689641	4771.4153540214	4759.5649150957	3441.2771923998	2646.2262114523	2148.7112071833	1266.6298268585	1109.5844034174	994.4078769288	1925.2630003258	1586.4697810177
F6TDS2	HERC5	4	2	19.5951	Uncharacterized protein OS=Equus caballus GN=HERC5 PE=4 SV=1	85.5697639036	18.7208112002	14.1866667788	54.1096064746	16.9546693946	3.5174077402	34.3381905694	12.7709058701	5.304991264	44.0308182912	11.2121527558	14.6551632466	125.1613428417	21.4527578385	8.6872564132	34.9702302987	5.4308929885	1.9962803994	126.8148898387	30.3921343725	20.8899638177	102.1859147509	16.3388257534	18.4903536353	96.4382024538	0	3.1755585335	71.7605311058	4.1449187218	3.3698223026	8.6013878951	6.5917018828	0	221.0640896526	48.8235644189	13.766050359	8.2403693052	0	0	527.0957775937	16.4888737891	11.8191462795	0	7.5158729348
F6PIH8	MYDGF	3	2	13.4649	Uncharacterized protein OS=Equus caballus GN=MYDGF PE=4 SV=1	243.4422448054	170.8206888764	153.6306582445	1855.3367706326	1516.6687046614	1459.0428287966	191.7613423431	178.6979092681	175.4435421596	345.9497432819	328.1450275939	289.3612435861	494.1037555844	474.107151206	463.9985049105	578.6338741467	477.4221790315	461.1306402422	1653.5667610979	1369.4398546024	1371.9978127204	3264.0285680094	2812.3272526247	3014.758651246	736.4371785566	780.6084017754	702.437937557	927.2029833021	773.3819126144	726.6224414193	1757.0890933186	1532.1556470126	1327.6736999155	1.4514267822	7.6778101298	6.1497318259	1191.5534861642	1051.360778957	1050.7561496026	25.3399770059	16.2250237209	20.9714842939	1052.7183098626	764.1556512643
F6PRI5;F6VXP7;F6ZMG7	LOC100051065	19	7	104.8815	Carboxylic ester hydrolase OS=Equus caballus GN=LOC100051065 PE=3 SV=1	3918.9961772262	3815.6981875523	2525.1133544683	6182.6695635456	3587.2117343603	2794.0025899933	2946.211603032	2074.4440421617	1816.3239816962	4437.772161452	3647.0538919504	2687.8824427457	4186.7364668957	4389.1378145501	3362.2922716546	6871.1920232246	7506.4844426219	5244.5224351962	5380.732626452	4856.2008188514	4342.3702226	4715.1063233301	3649.6703979115	2433.9204742793	5005.747182944	3107.3811957597	2616.1102112927	4707.7976592301	4378.4712672751	3750.261172764	5298.1809671424	5731.0516252759	4980.8071670414	11825.2085627617	4943.0595224367	2371.3812036051	3783.0136499046	5048.0117485609	2839.902622977	8024.2983874094	7159.692318527	4746.3285940554	4448.0459853319	5499.59517507
F7BXD8	CD5L	8	7	46.0068	Uncharacterized protein OS=Equus caballus GN=CD5L PE=4 SV=1	400.263650558	374.8977023908	346.2582638521	784.7793248096	723.0155738123	723.5023576547	330.5250465449	295.6737799772	313.9965032686	287.1612235553	302.9497434733	287.3961556406	374.5397719139	349.8618544123	353.8414564255	711.1003882796	769.8825740199	729.9949866111	531.0671176066	511.4849795774	521.6228945446	988.0791931064	996.0067298163	1069.4202998722	436.1790308128	378.1027300796	427.959480711	812.2794266674	826.1999838901	813.3137677569	625.9744526625	585.8243487415	566.4136519963	208.2764024447	223.13036665	204.2018052398	1097.6515427407	1149.1097420205	1194.9698933427	484.7732384226	514.7345091346	489.9658840379	672.2463913017	651.7989055598
F6UJZ8	PRCP	2	1	8.7047	Uncharacterized protein OS=Equus caballus GN=PRCP PE=4 SV=1	25.8671054199	47.0841020445	53.7714186484	42.7621583764	59.3858699792	66.3492802649	97.6467789472	61.8999372957	93.2554399784	39.5964415055	43.3375554875	64.548558518	20.6900395882	29.4189796932	34.4735160696	64.9880174452	51.9846478116	57.1335816092	20.9294376278	16.2554188254	36.8395399585	43.4835260651	32.5577329316	33.735263685	68.5999958232	64.2319191107	77.1019978943	53.2422456678	47.7406264728	43.3635911994	12.4595904973	45.6689231849	29.6538133817	371.8206025796	315.9847602026	344.2334314672	44.1936620715	38.0832020753	53.7139807144	102.1965869051	130.3017992455	147.8056046861	48.8503492579	45.8083233122
P69905		10	4	68.2426	Hemoglobin subunit alpha OS=Homo sapiens GN=HBA1 PE=1 SV=2	4562.6096434914	4976.5468642622	5541.1982720194	7973.7389582965	8025.5434498396	9232.7627306036	13423.8807220647	11563.4852036169	13763.5394944104	8255.3585597061	7785.3231126183	7217.9178197825	21275.1769500248	21284.2057107518	25820.2045406421	23331.4647759312	28373.9195771164	31542.3649871385	13876.7583034962	14508.6909072867	15065.994917405	6269.0679746461	6043.9190221028	7740.773702555	5598.89845381	5719.264060715	5552.4168382987	6361.2112978227	6712.5444967947	8089.8499564489	27462.5517603017	26929.5878385954	28752.0512150995	16989.1800143201	16074.0059278093	20749.6590904977	47149.2235137245	43102.4456884669	53813.4896833699	13656.5642149639	12624.9714221957	11805.7516819293	20519.4761454063	18881.2341754658
F6RIA9	RAB17	4	1	16.3567	Uncharacterized protein OS=Equus caballus GN=RAB17 PE=4 SV=1	1839.471056458	1947.3780763399	3868.169696314	1770.9957812861	2061.4414726209	4538.0704474167	800.7061810078	847.2117256849	1664.6232178798	1345.2217295989	1192.6201056659	826.2415782625	1551.3656423022	1075.810130698	2785.3924868533	1428.6159458912	1300.8238850861	3006.3748346023	1537.9080610144	1282.6454183298	1470.2552116237	1296.6546174806	1127.6151932022	2983.9358396114	2221.8126811493	3483.1781513473	1626.9592191689	1032.8407085137	1085.1204583687	2579.8526507479	705.6243679425	621.1680889289	1757.6117724875	77.3480669129	99.6522726702	408.1877593012	1105.8894953319	905.421988103	2006.0183713233	2042.6324645614	1501.8652702541	2217.9713146764	1654.6974342839	2319.9373350155
F6WTJ7	PGM3	5	3	26.535	Uncharacterized protein OS=Equus caballus GN=PGM3 PE=4 SV=1	56.2112463317	48.3752313158	55.917331358	55.4990659682	56.6831015276	54.0203108167	85.428617599	81.0442238407	79.7611804893	143.3540617877	171.6516456181	146.3117469109	85.6953808119	74.5904730137	83.3652050837	9.881768755	8.1985294659	15.1905599753	16.1019787011	63.6999379551	34.8456069413	49.6801338212	69.9606010955	62.1590205716	103.2738666018	125.3433706184	116.1774515593	13.0551731866	16.862775367	9.8635647248	22.279184451	89.5598762929	51.1665761104	26.6227946084	33.1718675212	12.5410301876	12.3669825961	10.4269455099	25.1996875032	134.9930247351	167.9845208205	129.3087693324	28.2774248419	46.3102235694
F6PZP5;F6T1X0	CEACAM1	4	1	17.8759	Uncharacterized protein OS=Equus caballus GN=CEACAM1 PE=4 SV=1	2.4039181361	0.4601221999	2.4052949993	8.2906767503	8.7195210052	9.2232912432	6.1062605072	3.3699443427	6.7584477864	17.3723168929	28.5014660557	12.7515258627	0	1.1439599509	0	113.2380593971	147.6798550821	140.7396822168	2.0927139878	0	0	195.0001278095	285.3383536551	320.1871340785	58.2027257549	32.8989852702	32.9344378269	0	0.0695298003	0.0214160697	0.0403750772	0	0	13.2534753502	29.6243381581	31.9898545718	0.8802160103	6.0685271827	7.9312349232	106.8379728591	72.1913347388	89.747007997	12.1214315567	20.2518895946
F7DIU4	TRAF5	4	2	24.4844	Uncharacterized protein OS=Equus caballus GN=TRAF5 PE=4 SV=1	207.692513668	162.6081696999	336.0334250162	617.3609251005	395.7827500653	485.0532727299	110.904630709	95.379207159	198.1375806519	158.3752769426	102.5490067121	88.1368278991	235.7070859936	138.507736702	424.0135797334	708.6014970833	573.9413785014	1080.6881611055	674.8193456333	197.0893732614	556.1952861997	431.0131633831	778.113736476	727.05270267	282.5446609072	247.6550770413	304.0482173167	488.5940047612	417.057304369	711.9021070379	1209.6018596144	505.4270700702	835.0465310512	45.4138612927	49.5209316135	78.4190621716	1189.6274001411	923.7862422545	1712.9486965001	254.656794364	373.1779655937	423.2691341606	522.4614781714	434.8639830353
F6W1N4;F6W2K5	PIGR	55	35	445.2569	Uncharacterized protein OS=Equus caballus GN=PIGR PE=4 SV=1	1597.6213082163	1857.7463374568	1759.9776934779	2784.1640352014	3015.2886845893	3158.105408895	2953.1483815617	2846.0540715386	2979.452821275	1797.2247192978	1742.4638455418	1804.9209379397	2789.5964970931	3128.524124445	3044.7657267011	9241.1246189677	10517.3430462151	11942.1386996742	2288.9972418439	2731.4474493018	2315.5192847973	6624.4834801434	6228.6232021268	7164.256508945	6322.4621065322	7477.8503865785	7054.7998190331	1068.3546297251	988.8397886652	955.4567417989	1088.1940481913	1166.4349940319	1263.2451778666	21820.4256163522	19382.1802476425	21420.8433534729	870.1451349508	800.2894088068	864.2163874119	3843.1944678024	4274.4659235083	4023.0262916001	3615.6686595796	3319.0966865936
F6PMB3	CACUL1	5	1	23.9057	Uncharacterized protein OS=Equus caballus PE=4 SV=1	0	0	0	9.7731375885	2.5371092558	7.3583349609	4.8188987742	7.0694312152	6.6453231483	30.6340244875	16.3143948757	36.4685191059	0	5.1082643345	0	142.4019364977	157.5106444554	151.1850541845	15.7581626142	17.7698982441	19.3943997242	15.6096595075	26.7374131671	41.7785989973	0	3.5856852951	0	25.4057337417	30.5695246181	8.1210736525	39.3448957165	16.0398038973	42.5091489076	0	0	5.8019998381	289.2723144794	272.2684828671	167.3965707906	39.5986414964	45.8898214881	39.7115107842	8.0432100454	30.472668583
F6U1J0	ENAH	1	1	10.3684	Uncharacterized protein OS=Equus caballus PE=4 SV=1	892.7008498056	469.8955831117	255.8860945954	755.6914740138	497.1218672163	250.6641796803	464.6252333185	217.4931179558	268.1755324475	345.0000071629	316.0731333251	319.4907971526	491.8061284935	543.4709109521	237.6301878017	1517.0315360145	524.8616606428	348.1139950521	1025.2041541576	576.9058878131	263.9332101528	723.9888308988	565.2383633527	308.1207071111	250.3043178721	135.2911039377	197.6348607313	1035.1946740167	371.4205294162	258.0854529624	1221.4431719335	1105.364426296	323.2357107639	400.2481222731	422.5295890872	407.2419812099	637.7544426218	705.6700068033	295.3896645807	467.6953188495	484.2128341357	423.9892199581	358.2813545665	217.3100880391
F7D917	PGD	27	16	194.8681	6-phosphogluconate dehydrogenase_ decarboxylating OS=Equus caballus GN=PGD PE=3 SV=1	6367.4678413702	4704.3597584375	3935.9884693224	7530.8775091341	5882.1204870904	4854.316587574	6686.0508476237	4830.8357359406	4653.2063403738	4610.6734341929	3836.9086345768	3459.9237060723	8848.9369184755	8002.0744404259	6158.0534680643	16622.9084111489	13727.1209884268	11765.8745524651	13659.0712969242	12403.4638183563	10241.0797934557	23590.4371938745	17981.6920085917	17658.0008467811	5425.7019409981	4302.1317726762	3585.0466953293	7809.1673498725	5487.9374980412	5122.1701535384	14262.5240454549	12775.717586304	13646.5649504184	6330.7218076644	4555.6099447848	4277.0604876843	44951.4620863048	39977.3641128705	36904.5869392402	5454.8385325724	5440.8057475064	4552.1276949848	12668.5586681357	9699.5734769744
F6SEL6	A1CF	14	4	81.1647	Uncharacterized protein OS=Equus caballus GN=A1CF PE=4 SV=1	670.591555235	536.785650277	435.2166806751	478.7080421701	367.0333489936	271.7429418677	523.6236408061	320.1025641432	309.1959751851	460.1835544478	407.3544288348	420.1188729443	1198.0719163968	1379.7639459639	1026.6416853264	2923.8021922457	2004.2387191396	1778.7397466398	1255.6607899479	1303.7315391895	817.8651113297	1249.5192365458	846.4945146775	872.1778716979	377.9577099079	408.0084257651	286.7184391465	1009.173981817	789.5658905215	723.60001756	1953.8774994903	1741.1203911636	1236.8091317985	1488.5828750889	873.7152117603	859.6400899352	972.2069758173	918.045274731	800.2404493538	455.483290073	439.2446408543	384.394470514	1194.0458642979	730.27210804
F6TE92	AGL	4	3	21.656	Glycogen debranching enzyme OS=Equus caballus GN=AGL PE=4 SV=1	571.3263344256	637.3143040178	764.8942221232	766.8890316821	870.0967729074	933.4186924929	237.9832023807	283.3407962342	272.7127127739	176.4678238602	184.9323577918	185.4939968375	77.1923162491	71.7988202422	100.8640059375	558.8945034804	599.2293704329	643.3661493923	637.9408298258	723.5216361359	707.2779671045	428.9841076792	423.5070662891	579.6413651887	163.0965187118	183.3679253797	227.420545538	1466.6363718191	1078.9549540473	1296.2507132704	1133.2382817078	1278.4413662501	1344.8412072391	773.1709924213	814.0794428745	688.7378684329	1383.7109449302	1300.0624927252	1621.0503788905	128.1655902113	115.4754550676	143.605290856	592.109311049	644.8878170883
F7BQE2;F6ULK6;F7DUG2	C1S	4	1	23.4933	Uncharacterized protein OS=Equus caballus PE=4 SV=1	0	0	0	12.0739864284	6.927489996	0	245.7594320676	94.6859811189	103.0120916826	0	0	0	0	0	0	0	0	0	0	0	0	0	0	0	0	0	0	5.0200155185	0	0	0	0	0	0	0	0	0	0	0	0	0	0	0	0
F6QD28	LUC7L3	28	3	224.6451	Uncharacterized protein OS=Equus caballus GN=TUBB3 PE=3 SV=1	475.2004081256	455.3512103264	461.1791818995	539.3308529399	510.2341141228	550.9464160253	493.0494977183	545.330397422	495.4571142266	480.6410059894	477.6021055854	457.0093012983	202.9891192938	157.369223029	168.7080772675	842.4457297173	837.1641938772	803.9583121951	568.9424341297	556.2170158625	567.9877669827	457.3509743873	443.1143937633	471.4223491377	345.9711096915	377.4203859044	368.1596553956	397.5092571152	396.226511291	404.6680844938	458.3333173562	426.4479160375	439.4864357482	213.840925845	240.01745743	234.4308652474	500.6730136558	518.1998412888	560.4156714159	329.2179450831	358.8626056418	349.6366704982	572.7536306823	627.0315294736
P68871		16	2	122.9515	Hemoglobin subunit beta OS=Homo sapiens GN=HBB PE=1 SV=2	119.9026681372	59.7443069308	65.3553261177	147.0581699762	102.2359556112	107.6912287819	143.6004321	104.5772581828	107.2357101962	106.602325372	89.6484590979	83.6638453702	195.6266585855	187.3811491621	194.2897926687	389.7059137245	292.3728881946	299.2947634844	158.7450324783	114.3737920337	120.1091346739	95.9793785667	82.7773178951	97.4678083958	37.3547612519	33.3335130427	32.4672672528	158.7598475364	111.5297060157	119.3290165817	585.0344702157	430.4862413337	413.2389479181	112.0271868613	102.1039069774	107.2101489391	490.8081420362	489.7372605475	496.0087344707	129.4184643321	128.8822844288	123.0700670657	206.4568743626	185.8347903388
F7DYI9	MYO1H	7	1	35.2402	Uncharacterized protein OS=Equus caballus GN=MYO1H PE=3 SV=1	6555.2620433369	6208.1686014355	5346.6503360479	5789.1767850999	5316.3274333788	4826.6213611511	4261.4343682303	3238.2035925731	3660.4964896059	2971.2805101638	3504.019707047	3585.3218798636	6599.2858227598	8240.6173707274	8045.4013053151	13350.5308452127	13159.5504727412	13342.9938779416	12077.776368759	11068.7275548156	10172.4759995481	6720.8109736643	7191.7429703219	7735.6301080717	3734.4582057347	3557.5900911593	4631.5463271405	7779.20954513	7272.6436740346	6629.6042729142	12379.063387713	11832.3424440971	9733.9271865367	2702.5312504502	2414.3499943645	2804.4802679845	8816.5774327455	8955.100571094	8713.514626266	2616.9311545826	2844.39948723	2764.6091598572	11517.1126763038	8249.6945056411
F6TW30	SHMT1	12	6	69.1689	Serine hydroxymethyltransferase OS=Equus caballus GN=SHMT1 PE=3 SV=1	114.4612289745	170.225588912	127.843915525	379.0212409747	420.2005722824	463.9502730786	110.6178721472	145.8795305259	180.1256903181	125.936516146	166.4523269355	147.0492604992	159.4676777858	151.0144263463	177.3014014594	104.7113333398	120.2933834326	118.6849171591	812.0436489653	829.3965668621	928.8386051993	684.227670036	738.3058242963	860.16218641	232.0777903052	302.7378475419	349.799554136	240.572920743	311.7911686095	309.169429128	459.3831290717	542.8602412335	540.2567491435	55.00800383	42.2907754103	54.7676151074	208.6365583358	241.0477670163	280.6253941451	78.8131050958	97.8725607618	120.4903764556	298.2941545041	284.5294276928
F7CPJ5	LOC100053601	4	1	24.9072	Uncharacterized protein OS=Equus caballus GN=LOC100053601 PE=3 SV=1	20.384607414	23.8729850892	48.7926896494	16.0867950108	46.5421599293	55.2949201811	100.1516158216	108.4770238697	133.1020204184	67.4235757924	38.4671512475	21.8305859372	57.5251790143	19.6796298096	68.597870019	3.2471807026	9.4440316661	15.639736771	8.6793969273	16.3397015149	12.1485959718	6.4567173983	6.492851268	9.6605657061	30.2587848732	22.1203725197	6.2079564588	0	4.0802645114	9.9314269243	14.2929840697	5.2952544301	12.5680387976	398.1273845035	402.3503290514	484.1095879018	13.0064961058	8.2395026082	6.9837954393	23.2518120355	15.1338866569	31.3213254773	29.5909846859	0
F6RF57	HBE1	8	3	65.2437	Uncharacterized protein OS=Equus caballus GN=HBE1 PE=3 SV=1	294.9870556886	232.3174702172	197.1862081675	294.3319244611	260.7407777751	239.2345025335	261.41133786	227.8529550967	239.5501542105	219.2546233299	197.7176072502	199.4776399064	393.5850388792	429.8782539645	414.4389742916	552.0859555157	525.5691949421	477.4153295926	341.15459156	359.8845059686	381.898418036	206.6991274194	207.4874620288	210.969834456	170.7652710699	158.9756483217	179.745905289	321.9286327923	238.7319889204	253.2499984086	525.2260526349	517.5002389953	446.752077615	327.8917810036	273.1633778563	303.3826983695	635.5768843077	634.0320358556	610.584382938	230.7546536294	245.4337463047	218.0869726866	474.0084078087	455.2417207329
F6X1I8	HPX	34	26	248.0585	Hemopexin OS=Equus caballus GN=HPX PE=3 SV=1	2344.5048937869	2199.3490018248	2051.7894042392	3559.1174502871	3387.2672604029	3141.4040299465	2382.7745678953	1969.3542044096	2039.7111543877	3271.7329546264	3106.4542398184	2770.7333544005	3547.119691856	3670.5083512995	3376.8981414329	3278.3338406429	3364.4037495941	3005.4144429543	4892.622228423	5243.267253319	4761.5584145166	3734.1623697951	3552.1546103627	3614.0315195367	3569.854246223	4087.755759047	3133.8222709237	2337.6540523771	2454.4888112172	2329.4958427693	5757.0687361082	5852.5757152064	5130.6303141711	2237.1283955855	1922.5048642067	1965.660195886	6829.9205597052	6386.7437063465	6400.0589750113	4113.949018898	4262.9518116196	3792.3879839152	5036.2952520806	4186.3463117942
F7CTJ3;F7DAF6;F7DL17	ITIH2	40	23	239.817	Uncharacterized protein OS=Equus caballus GN=ITIH2 PE=4 SV=1	354.5275050361	459.2516528958	479.3614401116	642.0629131569	665.3897989288	732.1246844138	305.913719009	323.8689959861	352.5137478804	310.8736180576	323.6284364347	273.7689505567	871.5846046524	782.4128305083	977.409149438	1866.979667141	2020.6576491965	2154.2779008057	1266.4659396473	1234.6427284792	1340.5084116387	1351.3658756871	1332.0082726739	1553.4403974367	438.9118105134	461.2981467626	421.1005982242	787.2998493884	915.2985945382	1055.8391382128	1777.1571542785	1721.3104047634	1788.788438663	89.8658943352	176.2030036006	144.1841846299	2957.4776260536	2521.9197599318	3215.9781286792	637.087913301	585.5580621692	557.4344393429	1106.2269236775	1220.3263532963
F6Q4Q1	HNRNPK	11	7	59.9437	Uncharacterized protein OS=Equus caballus GN=HNRNPK PE=4 SV=1	606.1662170912	569.6110018777	533.3091738486	898.0997482883	849.8919366885	885.8829774912	399.994091602	370.0385397667	417.8272711665	434.1489288177	458.356044443	438.4372124304	392.0971950532	424.0551911613	458.7337549025	256.8841224449	237.4856689462	236.2863947765	1554.9885416928	1627.7381871196	1699.6515055452	893.8350100311	953.2140967663	1042.489934119	745.2488229241	695.0080845118	720.194503755	821.1975123513	756.1501527885	786.3633468137	440.9785680647	377.9527491565	377.6169932476	577.8246844162	441.5569966869	485.1264633425	386.6846822468	362.2447374304	391.5019882596	529.5810322054	566.8831008323	536.6934343507	984.2952991253	934.4053924455
F6ZE54	GPI	30	15	202.4161	Glucose-6-phosphate isomerase OS=Equus caballus GN=GPI PE=3 SV=1	413.2529276031	568.5015407965	600.4034773613	451.1303137293	497.6679481389	536.709537793	817.317628384	744.9379356266	801.8237179583	997.3068961142	927.04287693	1040.4741331751	396.8620211639	398.5233131919	475.8847045523	144.4363048264	207.9248996641	176.2575444352	269.8124882257	339.6061160003	418.6717165167	700.8248800947	703.4792042501	741.2697980853	725.9725056539	924.5150283603	785.8950782978	226.7499537041	256.8103972981	279.8574291982	230.8504026086	272.7916364048	332.6761168702	372.7079067375	377.7722057503	408.1128537908	360.3396778979	403.8515151635	358.9708652422	643.1939717758	673.5750136449	728.4129429315	491.0704793242	523.438264906
F7D1H6;F7DM47	CCDC57	9	3	41.1851	Uncharacterized protein OS=Equus caballus GN=CCDC57 PE=4 SV=1	37.8860861541	55.3001817572	57.2197041496	80.9590278597	78.9453842886	64.1376719585	140.2185757016	126.7090189388	143.3182848016	177.4930973489	149.2626995296	153.9111312134	227.885586305	185.5891307207	246.3757288026	84.1272916786	69.8030085301	84.0051530769	54.8298252097	20.9510799218	41.0594617342	6.516803193	6.302083837	10.9543861229	88.6286687904	128.1574283344	77.7152434251	11.9747677116	20.6927929338	19.4220848053	141.7476692741	162.817116816	214.6829685324	33.309910608	56.0064476583	47.9639113651	362.3246457298	321.9863301576	291.4023411079	215.6314741771	163.9939491574	164.7957858924	84.0156033731	90.2210860793
F6YLX4	ANP32A	9	2	55.1264	Uncharacterized protein OS=Equus caballus GN=ANP32A PE=4 SV=1	48.8410197857	5.6890208487	5.9169738767	77.2722000092	41.342015108	27.2380583672	60.2674805446	21.2358920311	24.3070474914	146.3907467744	40.9816137505	42.7581033613	11.0317332909	4.1960191796	3.454586048	137.3986992992	172.9349907173	184.3240848553	32.2113534741	12.0630544216	9.4508243779	149.6788467353	80.0610192353	108.6482438453	92.1336198819	16.0436373566	28.3013607888	100.3523990767	58.1186849902	46.2037923472	53.1668728485	45.7907349607	62.5575457489	22.4423991278	24.3622662035	33.2332771347	42.1686523555	56.7336567954	72.6285753599	195.0455782192	95.8036837478	113.5285512977	22.773103306	32.5449812541
F6WRP1	TTLL12	3	2	15.2747	Uncharacterized protein OS=Equus caballus GN=TTLL12 PE=4 SV=1	21.3051695164	38.5719931474	45.0462024882	8.5647660094	17.5026344246	24.0695577461	63.6164327771	88.1446521608	72.9673660483	105.8152293534	100.3558157173	133.6323135359	16.8766398595	30.1180576129	13.1782099533	13.7275462545	14.4329037287	19.0992556651	20.1031996425	27.755390797	28.083056233	10.871118351	14.3654366939	3.9874058547	25.5923180626	18.0417318382	28.8334846286	20.6647032623	23.2688319546	20.9547301913	0.0537520106	14.9446194274	19.9263913755	13.2077645773	17.0900894145	12.6236558952	28.4384035421	21.2542885024	9.2066533387	44.665368362	33.7685092689	51.3668067692	9.8957027168	17.8766068974
F6ZSS7	NUDT2	2	2	10.5992	Uncharacterized protein OS=Equus caballus GN=NUDT2 PE=4 SV=1	125.9075602561	35.1933893222	59.7824105994	17.0448148058	29.5441224933	27.0225084351	119.9348787423	45.6213326032	56.9252465728	220.8151803439	86.2239154131	129.7481828906	25.0737256926	20.8331056885	62.8948017484	0	6.5974097589	5.8094298339	11.381106004	48.4072869943	35.8702890095	8.5153645493	44.1685071382	38.1147534083	78.0334013182	42.1584105826	35.6434246197	5.3308691169	29.9479345921	50.9930162625	11.9490492262	6.3029271674	15.9190742125	12.0828802847	33.2834637491	102.871586304	25.6496463125	13.9271905616	21.1777234361	96.7851044458	28.3113864133	29.571738816	2.8435161951	14.4301730983
F6ZCA4	PADI2	27	11	172.4832	Uncharacterized protein OS=Equus caballus GN=PADI2 PE=4 SV=1	59.0485092205	91.8615547931	102.2328714325	449.5897047551	488.8454763775	475.8369013316	417.503039223	511.7894166893	498.2191870971	141.0132395313	170.1350016875	147.6457310383	83.1240201952	90.0908176936	124.959110943	30.5921341591	39.8879225414	68.5231792494	162.9553545648	219.7135463197	239.8657635881	42.224435295	64.6610358656	76.976593513	86.1673394969	108.737216617	132.0122278562	109.2730150022	118.1405971568	151.9840536966	377.3669147477	446.0368238078	404.8103983062	63.6015880217	99.9071251723	134.4226821547	93.2150941732	114.8041980636	143.2607832063	104.7175568736	124.1889226027	117.8676833312	168.582948865	154.5763412297
F6UQP3	PCBP2	5	2	27.2453	Uncharacterized protein OS=Equus caballus GN=PCBP2 PE=4 SV=1	67.6456617961	65.553589719	78.3949948299	76.6007225634	90.8728097993	81.0655148411	67.7814436837	86.1659719545	83.9365711546	150.3351654759	121.0021794574	137.8223891334	96.8478502003	62.9510671099	66.2021288441	122.8013495	109.6232386198	91.4377846853	84.1760254976	89.1644771115	72.7786665271	64.8044624841	47.0658761888	22.4760120289	58.0585031028	58.4907938151	53.531908905	57.3631766421	54.237554694	48.7974946141	97.6792500514	101.1183153377	94.1109263286	5.815976758	22.079915053	17.3357592017	82.4762885556	72.0556862463	70.8522726346	58.246402566	49.9997663209	58.4447319923	34.1036208641	62.767251878
F6QTB2	ZKSCAN8	11	1	46.3874	Uncharacterized protein OS=Equus caballus PE=4 SV=1	131.2389985261	132.7018814056	136.329906649	178.8669133705	125.5968665062	146.1898824908	112.065260875	116.7156588897	115.827976202	95.9371424299	112.1893992319	83.1164099511	99.0482280951	78.5945957787	76.7930819054	21.5357172368	32.2306665065	28.8976378602	71.0980138098	65.3770652294	53.9557854771	61.6996988094	69.0762270478	81.6858576229	192.2260546372	181.976516275	209.7432259313	113.5656183591	121.1222543092	128.5127319898	53.5067492405	45.9138096824	56.7700198396	852.4049933044	738.4229211456	824.8601389902	69.740742485	72.4992729592	102.4101325739	319.6716772141	283.5672274685	280.7835023322	162.7522293971	134.9140346295
F7DU87	BPIFA2	3	2	21.0574	Uncharacterized protein OS=Equus caballus GN=BPIFA2 PE=4 SV=1	106.7994217663	86.4575042163	82.2644606029	104.6087103332	91.3201113111	103.5981679231	85.047987872	86.4116227552	74.5133935148	103.1545564887	76.3119215355	102.0195983518	103.3878467937	95.6426007529	126.3461541657	339.6266592738	284.7684339112	213.1603311034	137.5406918662	121.7786177395	149.0041109907	106.8633585836	103.1856828154	105.9045228233	93.8309466208	94.4499782087	78.3784013627	125.1326105138	124.0802051952	118.6367179887	620.8727596357	541.369580622	448.9033445474	93.5615240056	117.1570822258	81.0543645127	102.7548683053	59.5191386113	73.6518115203	91.9216459071	91.7838467405	90.5252738003	215.2640124566	221.6396336945
F7D1J3	CTH	5	2	23.844	Uncharacterized protein OS=Equus caballus GN=CTH PE=3 SV=1	65.6774567058	56.7984591632	34.9709079913	133.3846003737	91.1269347875	66.858429513	87.9106239304	89.7246394492	82.1694101646	110.9620459178	110.0056120645	98.0022364933	170.3746976043	191.2819246781	65.580062183	260.0126680221	249.5947434055	205.5007787865	129.4517811321	132.8326652852	107.781933738	208.2369052718	174.6079266548	185.9884138536	52.5723571747	13.596058592	26.1731798707	102.8837740397	80.3036810717	86.3487015304	212.7660876333	250.3750621144	215.4729303306	15.7742394031	18.8000688058	12.4573125719	183.8359780912	172.1131385798	110.8612630924	92.4281151574	110.1460109921	85.9442916622	31.5200827562	33.7214664106
F7ALV0	TXN	4	2	34.1964	Thioredoxin OS=Equus caballus GN=TXN PE=4 SV=1	757.8779898202	735.6876296892	705.2927325613	689.4293778963	676.4756152796	655.4294046643	805.0945220112	821.33400808	785.6298197308	1061.6309016829	1092.6289021386	1041.7173474369	649.8058105207	669.8619822325	668.8812836922	269.5336427912	297.6658554729	339.4648176995	617.001174088	686.8385856047	633.020023167	481.6664679091	525.4473612223	516.8889875573	1474.6263939559	1454.576764547	1562.2819687249	371.1081156112	363.8229493897	408.6485814812	294.5424684754	244.3492272957	311.8651890196	663.9279990198	689.9474365909	663.2444503888	447.030335904	428.5146597787	406.7181124458	858.9894175827	960.1893246537	898.8037994753	721.1654638939	751.0900834083
F7CMT4	CACNG4	17	5	90.687	Uncharacterized protein OS=Equus caballus GN=CFAP46 PE=4 SV=1	427.2338894484	393.4626789408	382.1551566435	518.7039518597	514.9393415849	456.156516323	493.6414222533	391.3528964741	436.0494860182	326.5679943165	319.3676627824	289.2758847022	527.4374619548	532.4910549968	537.0936950048	1497.9556925574	1404.0548112195	1128.8522566013	1147.2147000545	1146.4420776478	1068.7884823878	1699.021508738	1460.2688807353	1586.7545096958	305.1952891748	281.8395452548	257.2738563781	685.7758636521	698.6306931626	611.3050120907	1053.9591356212	1057.1580555995	1079.082372548	181.3623138964	162.7579488584	212.1140904132	3095.3358918987	2813.7966585949	3061.1956509405	526.2447786228	502.7499619318	463.1939895611	1081.561684591	943.8424836559
F6QLC6;F6WA92;F6Z904	RAB5C	3	1	13.8566	Uncharacterized protein OS=Equus caballus GN=RAB5C PE=4 SV=1	1.1568441337	18.3487337269	7.0774681066	0	11.2145690918	20.9672660903	32.8494903803	59.9429079437	53.3060458488	48.9317200667	45.2747102185	55.9347020434	0	0	9.5537789813	0	0	0	6.3534173765	0	0	5.8432739387	5.5356095358	0	0	19.2884224798	5.5013679708	0	4.7432067163	0.9045062012	1.0344170911	0	11.7606665553	8.0695691988	0	0.5758751589	0	4.9593825369	0	28.2338368984	20.0341386085	17.2430214866	0	16.8174676573
F7CDG2	KRT38	4	2	22.3357	Uncharacterized protein OS=Equus caballus GN=KRT38 PE=3 SV=1	1917.5218566568	2026.9324778779	1935.6856105962	674.0558303643	654.166086544	591.632823611	1579.55997699	1377.4622044932	1339.6218687421	1242.7366769754	1202.4501601254	1128.5489288838	36.2329902945	37.7175830177	55.8598935999	2713.3793967745	2730.2013654159	2435.2919737671	2210.8538018421	2494.2416630301	2160.8040589589	2149.1834160622	2012.9554014943	2160.3143248096	718.9753729571	990.5760780262	788.8872525794	1819.0846642604	1763.6035360629	1618.4394253261	3024.4932814714	3181.8803276072	2730.8486945474	108.5047116736	132.2274168455	143.7199411736	414.7993927733	353.5312018437	400.3255104036	191.5363864314	207.010485069	177.5016783902	1677.3609663252	1609.2872476849
F7CSL8;F7CYP1	LOC100065191	31	15	260.5818	Uncharacterized protein OS=Equus caballus GN=LOC100065191 PE=3 SV=1	9870.6261633819	7720.8167700405	7553.9722016104	11474.8670923383	9781.2084453757	8971.8029652587	5103.3503987167	3857.4346571975	3909.5584037228	6178.3706180129	5136.5567408986	4991.8116864521	13366.1421672125	11979.7507882048	11036.1648364279	19744.7811761514	17962.0081205164	18856.6442842036	17566.9305413618	15532.5725212474	14592.9475065854	12092.6692187529	9819.6571187559	9982.9040205302	8332.6657997823	7357.8850044374	6713.8331610174	11193.4810668184	8570.9976194137	9480.4738571489	16210.9272478094	13472.6120898679	11175.0477469332	4264.4014795754	3392.6477971143	3350.1839744091	15871.3279442237	14083.2450891136	13893.4527907753	9134.2667428416	8521.4523341643	7424.9566843864	12620.1671471322	11132.1562957395
F6Q7J3	C7	16	10	81.96	Uncharacterized protein OS=Equus caballus GN=C7 PE=4 SV=1	394.8607130927	182.2776014059	190.03648472	338.6252455923	225.3651958544	169.6306140209	205.5186003013	137.7168683017	151.9670423923	194.3862068822	175.6290862483	135.6981381915	198.593877642	248.3109301206	190.4623890241	1060.4578284386	831.1220573206	622.097240342	627.1536961176	457.2614617411	411.0619875956	389.7350890381	308.8332272196	305.6141028672	208.4980888812	208.157294538	130.6251797513	424.2512367526	273.1365550545	253.6418830367	630.5000926261	411.8162475899	357.4506423098	1058.3446067431	786.5783070494	910.738664425	173.2593791764	212.4134660883	194.9895241444	131.7737222178	112.3542604229	99.1294346658	639.424629794	285.3854242014
F6ZBI6	HN1L	3	3	14.7273	Uncharacterized protein OS=Equus caballus GN=HN1L PE=4 SV=1	117.5378556372	145.7670581512	136.8309835277	86.2236944972	99.5765548235	101.5958817409	146.8790823497	136.3377000519	150.3394232735	178.1126668989	167.7805852533	173.3886000473	89.8239531623	94.1736605102	108.6483474849	374.9608813645	420.426247515	413.8673935334	63.6440434994	95.9822353209	79.5728319341	271.0173474849	252.6094015143	294.0269476728	152.3714569936	147.8765745247	145.677905665	94.4830365679	136.0922913127	150.773937499	34.4616444007	76.7463427979	75.5672487114	131.0502648239	182.755689864	175.3629062457	87.0709365109	111.8433866575	94.4075636865	250.0005684082	234.7896031596	217.9542223427	85.8411267834	94.471974023
F7CL80	DSTN	4	2	17.6951	Uncharacterized protein OS=Equus caballus GN=DSTN PE=3 SV=1	203.7337216404	158.3080486401	210.3680639909	324.9319032019	260.2311358104	306.1619389496	566.8176131446	475.2878919578	520.1153768846	156.2680885116	225.9736879324	188.8356567311	334.1494311965	602.4549668704	780.1985877636	849.7688567314	1023.3708255218	1101.5056613227	554.9508182893	434.8737247525	700.5949454203	110.9639899176	163.8474438583	195.8751986328	56.7193763114	34.9321846182	115.5501342652	209.6269662601	200.8581542615	192.6756981271	1273.4294694695	987.1261393057	907.3025045872	421.1640260123	398.0514097322	463.149476016	1664.4838630497	1470.9808409714	2056.8881396538	279.4594125218	423.5147479253	409.5168388658	816.3667248186	587.7087332837
F7DH54	LIN28A	3	2	13.1841	Uncharacterized protein OS=Equus caballus GN=LIN28A PE=4 SV=1	186.4002123291	92.7068381323	82.930272221	189.15443965	117.5242530172	76.7004509126	202.4613687373	129.8975919963	102.2968709688	92.3426817961	153.8404249092	162.9210707417	112.9547800452	137.2336433141	99.476605109	38.7405991373	26.4741268707	38.8787237024	125.5616562758	127.0519843438	118.5396641245	89.7073633184	95.1112316246	79.2993103914	168.8509896031	96.3699657553	222.5428012067	76.913245142	88.7905504685	84.4659386558	47.1491678014	50.535481645	31.2014770568	130.8895167409	194.0133731959	128.693122033	36.9113392596	32.4691028845	83.4817327195	60.312799598	89.0559617201	73.3817972591	163.5909537684	90.7883648929
F6QVE6	KRT26	4	1	21.9828	Uncharacterized protein OS=Equus caballus GN=KRT26 PE=3 SV=1	7.3313011933	9.1917393636	3.108610233	7.5218775711	4.6343245171	8.7683208704	10.5458625195	14.1786462176	12.3913859164	3.9303218871	2.4264585564	3.8964630483	4.294068	3.9593511115	5.6447011253	1.1778613031	3.2311754944	0.2436138178	14.0407619356	9.2427525077	13.2968355144	8.191555698	15.8430673301	10.8282108546	10.8896518122	4.9648425492	15.5469908969	64.3882634346	53.1825248447	69.9528848661	0.9188241365	2.6759004888	5.0364888314	193.4884124275	275.6319791186	238.5438160655	4.1676355686	1.4353521031	4.013088325	23.2516539191	21.532946908	26.0679889957	15.7681964195	21.976974344
F6RL46	PGLS	6	6	41.9311	Uncharacterized protein OS=Equus caballus GN=PGLS PE=4 SV=1	258.4422166747	224.3858202162	212.3301018693	222.3954906557	249.2114693828	253.6533147277	204.0973703088	209.5907465351	236.1379764613	260.814344044	264.099228301	244.6313308259	165.026815032	213.3227068162	192.1331583094	34.7119466186	25.1577373058	25.6534169631	528.2783456706	586.5149254271	456.9151425848	623.2594241294	584.4009197068	443.5645730269	457.9328668847	418.0744648909	381.8398287303	89.9533828226	121.6073139104	97.1520882395	96.936739171	86.0512186427	113.8444977436	102.2487184854	134.108586755	128.7479607742	86.5988146713	114.0473586904	82.9922987483	188.0942143528	187.377198725	181.493004533	197.5476227445	202.9178177991
F7CMU1	TPPP3	13	9	107.6241	Uncharacterized protein OS=Equus caballus GN=TPPP3 PE=4 SV=1	2444.2114313305	2296.038185438	2239.2116505942	2337.3593159051	2662.0578738248	2284.3969622968	2241.8515532697	2116.462472282	2104.0347008567	1981.6345410174	2062.0911654981	2093.324683582	1787.2183877746	1756.8415945143	1859.7324187399	509.3984032577	420.0444224341	399.2978438026	1120.0784507934	972.5074308513	952.3427681594	1691.1731719376	1631.1051805199	1518.9562802516	3323.1004159698	3853.1633621468	3935.3823319966	2639.632963501	2938.7640793099	3043.3617804748	1099.4943204233	1172.6137867187	1011.9499544855	11612.8600179683	11106.6153369577	11321.7308147427	1596.5697530737	1561.1185379396	1360.6223388086	2515.7749907568	3089.8595062869	2648.5427312277	2711.1864463669	2368.6593284868
F6S9R7	ANXA4	10	4	51.9352	Annexin OS=Equus caballus GN=ANXA4 PE=3 SV=1	28.5469940145	59.2477378771	57.8887881384	29.8710786081	40.5575373477	41.9956588015	64.5158145778	53.901537032	69.1197560959	94.217916	72.1514278606	79.8417913639	36.4514392416	37.3581850064	32.6337548656	2.8380218521	6.9957953068	6.1719780576	60.2546757915	52.8454907463	50.3489827375	82.2054897886	57.0938556255	60.8582723521	114.8719842188	100.1431574813	81.3828792145	17.7447451423	23.8904486021	26.1599445415	20.9355503924	18.5543353282	26.2285239956	22.4930982915	28.2050098525	27.4892318494	9.9057350471	13.6252137019	11.5590851413	43.3963592309	27.645347637	44.3665796127	28.8191419662	34.044580883
F7BZ41	LOC100061532	10	6	60.4128	Uncharacterized protein OS=Equus caballus GN=CTSL PE=3 SV=1	80.9501993469	98.3518091878	96.1232406591	31.0491269034	53.1508741171	53.0134428958	32.9851978679	22.754815167	33.6708260391	18.5557226591	24.0874015386	15.622091704	36.2428510654	30.2421805929	43.0574427449	303.2847676962	317.7113575251	269.4690115636	36.3258025116	15.9528430435	28.9520835392	186.2614786793	183.2798020432	193.5056579915	25.7624637585	14.5190157941	28.0054540374	179.3672542037	178.7087220123	187.3616648866	96.3149648125	82.8794719345	102.5032539652	78.1231866796	63.378677799	77.48551717	83.6051427232	102.636660202	106.3086006728	46.6451182637	40.1251856751	42.0689395936	73.4032530354	66.7941426003
F7AJP3	TMCC3	34	15	211.8757	Uncharacterized protein OS=Equus caballus GN=CHI3L1 PE=3 SV=1	425.0949192414	402.5446606425	378.8969580487	796.6430959396	832.4796063051	793.1157475268	933.1783646966	771.2955912786	723.0421553248	548.3787112702	558.4814377759	512.3610156622	423.9278346408	472.8923460572	490.3110152534	329.6845459281	311.553784352	299.855862725	496.6717891144	532.3597750212	496.0384510564	848.0013714572	720.5865741275	801.8294915577	1007.7540278444	999.1306758921	1055.3485595714	715.9501798512	773.9930354288	741.9690220961	542.8690743021	535.5244920011	510.3349996306	5404.8552321956	5012.8423213242	4916.6991152897	444.8483669334	462.2180773309	386.4746736048	1658.182000316	1828.9297032438	1691.1079679646	835.6677132549	911.9716606171
F6PWL9	GDI1	34	11	224.2042	Uncharacterized protein OS=Equus caballus GN=GDI1 PE=4 SV=1	720.9949817779	673.3422366371	670.5703601965	423.1634875105	480.9216537195	432.1619937986	651.2417703982	641.5400772392	622.0922105442	741.8838659974	795.8004925092	687.6054162024	347.5265964001	386.2392869724	355.743341278	327.2135857256	366.703596452	356.4581693672	2088.4544518552	2376.6066631669	2306.5511556762	365.800634219	415.6337459868	454.5997003953	575.4865512816	474.5480961505	635.5830020419	340.7666843103	384.7785116566	422.9558825857	445.8456503425	479.7746419037	457.2747210242	374.6308911025	433.566715253	408.2460678941	243.8311268827	305.0323293948	269.3105316073	455.5012045846	519.9776481887	509.6385916238	629.3731441503	605.7527845048
F7BY80	HYI	2	1	10.9273	Uncharacterized protein OS=Equus caballus GN=HYI PE=4 SV=1	163.1539262378	97.9857566242	112.7557717604	61.7770972144	53.3088182296	59.0023046261	99.471363582	69.5498340378	76.8295927313	456.5335490271	484.653925606	494.7936946356	55.9542693138	45.4952404542	70.4369010721	19.7484421309	29.3260295429	14.1474013683	46.8135346951	28.6298429276	23.440379719	0	0	0	319.1277696122	479.3750016053	420.3049937584	53.4956210045	57.8331313049	61.7186146666	54.0559078446	27.1266879588	17.2966893892	81.5496464443	56.9719287717	13.8256091476	39.6071788241	54.0213181363	57.5228780369	292.3782517433	273.5737355742	264.1102841554	147.108750055	62.5113437328
F6VSL0	RAN	10	4	63.9723	GTP-binding nuclear protein Ran OS=Equus caballus GN=RAN PE=3 SV=1	592.5750212608	470.8331117101	507.7601722782	141.9781930757	221.1687591655	188.4256327684	212.8831355943	307.9944649359	233.0282574402	337.2717875013	302.1169568757	510.54559498	133.9297159246	200.0375715176	83.1895889125	284.0192356103	253.1392548105	253.0672057671	112.6128711841	131.3435118821	127.1011055605	5.8209364658	3.5082939269	18.1915789074	196.1464594579	277.6042219154	284.0373941134	297.1151616238	319.6074023894	289.4806853331	79.2720264278	133.3075363809	110.7901452575	77.3443240694	157.1332296483	130.1516634778	132.709101901	155.9900002876	121.5531498352	232.7332039659	314.2410879032	368.4708674252	108.0773394653	138.9176756103
F6V1V8	CD109	75	43	529.3926	Uncharacterized protein OS=Equus caballus GN=CD109 PE=4 SV=1	806.4901394272	1038.3202767646	968.1256300674	1261.9353727707	1210.5354151524	1277.0853202103	460.1065989772	514.0842449228	488.661778353	750.2967760259	797.1610669	797.2110126657	627.3795407765	591.0821431533	678.6095895426	204.7455852699	148.8898278485	163.4437345387	264.7646645968	317.9958512792	344.412983368	219.6996540631	227.3535235226	230.0976469966	1525.5682496795	1842.958044481	1792.9631440182	515.2400473588	592.5369584635	611.6462152516	290.6772698355	319.0343164876	329.4378822626	1876.3528713985	2041.94517985	2072.6369381064	293.3864600435	390.3520343578	356.3961124903	2397.1745009201	2671.5948902431	2458.6469144588	1017.9245126658	827.0245454217
[truncated: 610 more rows]
[truncated: 48 more columns]

## Sheet: S2 all YS
Supplementary file 2: All proteins identified in equine yolk sac fluid of 13 days old conceptuses
						Normalized abundance					Raw abundance
						Yolk Sac					Yolk Sac
[truncated: 904 more rows]

## Sheet:  S3 DE P vs C
Supplementary File 3: Differential expression of proteins in the uterine fluid of pregnant versus cyclic mares (Day 13)
[truncated: 708 more rows]

## Sheet: S4 common UFP YS
Supplementary file 4: Common proteins in uterine fluid of pregnant mares and yolk sac fluid of the corresponding equine conceptuses (Day 13)
[truncated: 348 more rows]
